# Supplementary material for: DJ-1 Can Replace FGF-2 for Long-Term Culture of Human Pluripotent Stem Cells in Defined Media and Feeder-Free Condition
Source: Int J Mol Sci. 2021 May 31;22(11):5954. doi: 10.3390/ijms22115954 (PMC8197809; doi:10.3390/ijms22115954)
Supplement: Supplementary file 1 [file ijms-22-05954-s001.zip › Supplementary Table 3.xlsx]

## Sheet: data2
ProbeID	Gene_Symbol	Gene_ID	mRNA Accession	DJ1/FgF2.fc	DJ1/FgF2.volume	N_FgF2	N_DJ1	Description	Chromosome	Strand	Group	Start	Stop	total_probes	Cytoband	mRNA Source	mRNA Description	mRNA xhyb	SwissProt mRNA Accession	SwissProt Accession	UniGene Accession	UniGene ID	UniGene Expression Information	GO Biological Process Accession	GO Biological Process ID	GO Biological Process Term	GO Biological Process Evidence	GO Cellular Component Accession	GO Cellular Component ID	GO Cellular Component Term	GO Cellular Component Evidence	GO Molecular Function Accession	GO Molecular Function ID	GO Molecular Function Term	GO Molecular Function Evidence	Pathway Accession	Pathway Source	Pathway Name	Protein Domains mRNA Accession	Protein Domains Source	Protein Domains Accession	Protein Domains Description	category	locus type
TC0100006437.hg.1	OR4F5	79501	NM_001005484	1.11282	4.79652	4.72003	4.87425	olfactory receptor, family 4, subfamily F, member 5	chr1	+	Coding	69091	70008	10	1p36.33	RefSeq	Homo sapiens olfactory receptor, family 4, subfamily F, member 5 (OR4F5), mRNA.	0	NM_001005484	Q8NH21	NM_001005484	Hs.554500		NM_001005484	GO:0007186	G-protein coupled receptor signaling pathway	not recorded	NM_001005484	GO:0005886	plasma membrane	traceable author statement	NM_001005484	GO:0004888	transmembrane signaling receptor activity	not recorded				OTTHUMT00000003223	Pfam	IPR000276	G protein-coupled receptor, rhodopsin-like	main	Coding
TC0100006476.hg.1	SAMD11	148398	NM_152486	-1.00269	6.65346	6.6554	6.65153	sterile alpha motif domain containing 11	chr1	+	Multiple_Complex	924880	944581	10	1p36.33	RefSeq	Homo sapiens sterile alpha motif domain containing 11 (SAMD11), mRNA.	0	NM_152486	Q96NU1	NM_152486	Hs.335293	ascites| blood| bone| brain| cervix| embryonic tissue| eye| intestine| kidney| liver| lung| mammary gland| muscle| ovary| pancreas| placenta| prostate| salivary gland| skin| stomach| testis| thymus| uterus| breast (mammary gland) tumor| cervical tumor| chondrosarcoma| gastrointestinal tumor| germ cell tumor| glioma| head and neck tumor| kidney tumor| lung tumor| non-neoplasia| normal| pancreatic …	NM_152486	GO:0000122	negative regulation of transcription from RNA polymerase II promoter	inferred from electronic annotation	NM_152486	GO:0005634	nucleus	inferred from electronic annotation	NM_152486	GO:0032093	SAM domain binding	inferred from electronic annotation				ENST00000341065	Pfam	IPR001660	Sterile alpha motif domain	main	Multiple_Complex
TC0100006479.hg.1	KLHL17	339451	NM_198317	-1.34451	7.25243	7.46911	7.04203	kelch-like family member 17	chr1	+	Multiple_Complex	960587	965719	10	1p36.33	RefSeq	Homo sapiens kelch-like family member 17 (KLHL17), mRNA.	0	NM_198317	Q6TDP4	NM_198317	Hs.109212	ascites| bone| bone marrow| brain| cervix| connective tissue| embryonic tissue| eye| intestine| kidney| lung| lymph node| mouth| pharynx| salivary gland| skin| stomach| testis| thymus| uterus| vascular| chondrosarcoma| colorectal tumor| gastrointestinal tumor| head and neck tumor| leukemia| lymphoma| normal| primitive neuroectodermal tumor of the CNS| skin tumor| uterine tumor| fetus| adult	NM_198317	GO:0007420	brain development	not recorded	NM_198317	GO:0005615	extracellular space	inferred from direct assay	NM_198317	GO:0004842	ubiquitin-protein transferase activity	not recorded				ENST00000338591	Pfam	IPR000210	BTB/POZ domain	main	Multiple_Complex
TC0100006480.hg.1	PLEKHN1	84069	NM_001160184	-1.06399	6.07887	6.12378	6.03429	pleckstrin homology domain containing, family N member 1	chr1	+	Multiple_Complex	966497	975865	10	1p36.33	RefSeq	Homo sapiens pleckstrin homology domain containing, family N member 1 (PLEKHN1), transcript variant 2, mRNA.	0	NM_001160184	Q494U1	NM_001160184	Hs.528691	embryonic tissue| intestine| lung| mammary gland| thyroid| breast (mammary gland) tumor| head and neck tumor| lung tumor| normal|embryoid body| blastocyst| adult					NM_001160184	GO:0005886	plasma membrane	inferred from electronic annotation	NM_001160184	GO:0005515	protein binding	inferred from physical interaction								main	Multiple_Complex
TC0100006483.hg.1	ISG15	9636	NM_005101	1.0045	6.00291	5.99967	6.00615	ISG15 ubiquitin-like modifier	chr1	+	Multiple_Complex	1001138	1014541	10	1p36.33	RefSeq	Homo sapiens ISG15 ubiquitin-like modifier (ISG15), mRNA.	0	NM_005101	P05161	NM_005101	Hs.458485	adrenal gland| ascites| blood| bone| brain| cervix| connective tissue| embryonic tissue| esophagus| eye| heart| intestine| kidney| larynx| liver| lung| lymph| mammary gland| mouth| ovary| pancreas| placenta| prostate| salivary gland| skin| testis| thymus| uterus| breast (mammary gland) tumor| cervical tumor| chondrosarcoma| colorectal tumor| esophageal tumor| gastrointestinal tumor| germ cell tum…	NM_005101	GO:0006281	DNA repair	traceable author statement	NM_005101	GO:0005576	extracellular region	inferred from direct assay	NM_005101	GO:0005515	protein binding	inferred from physical interaction				ENST00000379389	Pfam	IPR000626	Ubiquitin domain	main	Multiple_Complex
TC0100006486.hg.1	AGRN	375790	NM_001305275	1.11294	8.06486	7.98804	8.14241	agrin	chr1	+	Multiple_Complex	1020123	1056119	10	1p36.33	RefSeq	Homo sapiens agrin (AGRN), transcript variant 1, mRNA.	0	NM_001305275	O00468	NM_001305275	Hs.273330	ascites| bone| brain| cervix| connective tissue| embryonic tissue| eye| heart| intestine| kidney| larynx| liver| lung| lymph node| mammary gland| nerve| ovary| pancreas| parathyroid| pituitary gland| placenta| prostate| skin| spleen| stomach| testis| thyroid| trachea| uterus| vascular| bladder carcinoma| breast (mammary gland) tumor| cervical tumor| chondrosarcoma| colorectal tumor| gastrointesti…									NM_001305275	GO:0002162	dystroglycan binding	inferred from sequence or structural similarity				ENST00000379370	Pfam	IPR000082	SEA domain	main	Multiple_Complex
TC0100006490.hg.1	LINC01342	254099	NR_038869	1.07533	5.01443	4.96231	5.06709	long intergenic non-protein coding RNA 1342	chr1	+	NonCoding	1137017	1144056	10	1p36.33	RefSeq	Homo sapiens long intergenic non-protein coding RNA 1342 (LINC01342), long non-coding RNA.	0			NR_038869	Hs.680488	blood| normal| adult																				main	NonCoding
TC0100006492.hg.1	TTLL10	254173	NM_001130045	1.12255	6.09517	6.01235	6.17913	tubulin tyrosine ligase-like family member 10	chr1	+	Multiple_Complex	1173884	1197935	10	1p36.33	RefSeq	Homo sapiens tubulin tyrosine ligase-like family member 10 (TTLL10), transcript variant 1, mRNA.	0	NM_001130045	Q6ZVT0	NM_001130045	Hs.454835	brain| intestine| kidney| lung| muscle| pharynx| testis| colorectal tumor| germ cell tumor| head and neck tumor| normal| soft tissue/muscle tissue tumor| fetus| adult	NM_001130045	GO:0018094	protein polyglycylation	inferred from direct assay					NM_001130045	GO:0005515	protein binding	inferred from physical interaction				ENST00000379288	Pfam	IPR004344	Tubulin-tyrosine ligase/Tubulin polyglutamylase	main	Multiple_Complex
TC0100006494.hg.1	B3GALT6	126792	NM_080605	1.28727	7.22792	7.04806	7.41237	UDP-Gal:betaGal beta 1,3-galactosyltransferase 6	chr1	+	Coding	1232249	1235041	10	1p36.33	RefSeq	Homo sapiens UDP-Gal:betaGal beta 1,3-galactosyltransferase polypeptide 6 (B3GALT6), mRNA.	0	NM_080605	Q499Z2	NM_080605	Hs.284284	adipose tissue| bladder| blood| bone| bone marrow| brain| connective tissue| embryonic tissue| esophagus| eye| heart| intestine| kidney| liver| lung| lymph| lymph node| mammary gland| ovary| pancreas| pituitary gland| placenta| prostate| skin| spleen| testis| thymus| uterus| bladder carcinoma| breast (mammary gland) tumor| chondrosarcoma| colorectal tumor| esophageal tumor| germ cell tumor| gliom…	NM_080605	GO:0005975	carbohydrate metabolic process	traceable author statement	NM_080605	GO:0000139	Golgi membrane	traceable author statement	NM_080605	GO:0008499	UDP-galactose:beta-N-acetylglucosamine beta-1,3-galactosyltransferase activity	inferred from electronic annotation	NM_080605	MetaCyc	PWY-6557	ENST00000379198	Pfam	IPR002659	Glycosyl transferase, family 31	main	Coding
TC0100006497.hg.1	SCNN1D	6339	NM_001130413	1.18701	5.5583	5.43601	5.68334	sodium channel, non voltage gated 1 delta subunit	chr1	+	Multiple_Complex	1280436	1292029	10	1p36.3-p36.2	RefSeq	Homo sapiens sodium channel, non voltage gated 1 delta subunit (SCNN1D), transcript variant 1, mRNA.	0	NM_001130413	P51172	NM_001130413	Hs.512681	bone| brain| embryonic tissue| eye| heart| kidney| lung| mammary gland| ovary| pancreas| placenta| skin| spleen| stomach| testis| thymus| breast (mammary gland) tumor| chondrosarcoma| gastrointestinal tumor| germ cell tumor| glioma| leukemia| lung tumor| normal| ovarian tumor| skin tumor| fetus| adult	NM_001130413	GO:0006814	sodium ion transport	traceable author statement	NM_001130413	GO:0005886	plasma membrane	inferred from direct assay	NM_001130413	GO:0005515	protein binding	inferred from physical interaction				ENST00000325425	Pfam	IPR001873	Na+ channel, amiloride-sensitive	main	Multiple_Complex
TC0100006499.hg.1	PUSL1	126789	NM_153339	-1.07033	6.83184	6.88104	6.78299	pseudouridylate synthase-like 1	chr1	+	Multiple_Complex	1308567	1311677	10	1p36.33	RefSeq	Homo sapiens pseudouridylate synthase-like 1 (PUSL1), mRNA.	0	NM_153339	Q8N0Z8	NM_153339	Hs.400659	blood| bone| brain| cervix| embryonic tissue| esophagus| eye| heart| intestine| kidney| liver| lung| mammary gland| muscle| ovary| pancreas| placenta| prostate| skin| stomach| uterus| breast (mammary gland) tumor| cervical tumor| chondrosarcoma| esophageal tumor| gastrointestinal tumor| germ cell tumor| kidney tumor| lung tumor| normal| ovarian tumor| pancreatic tumor| primitive neuroectodermal t…	NM_153339	GO:0001522	pseudouridine synthesis	inferred from electronic annotation	NM_153339	GO:0043231	intracellular membrane-bounded organelle	inferred from direct assay	NM_153339	GO:0003723	RNA binding	inferred from electronic annotation				ENST00000379031	Pfam	IPR020097	Pseudouridine synthase I, TruA, alpha/beta domain	main	Multiple_Complex
TC0100006501.hg.1	CPTP	80772	NM_001029885	1.02751	6.17282	6.15328	6.19243	ceramide-1-phosphate transfer protein	chr1	+	Multiple_Complex	1324756	1328897	10	1p36.33	RefSeq	Homo sapiens ceramide-1-phosphate transfer protein (CPTP), mRNA.	0	NM_001029885	Q5TA50	NM_001029885	Hs.515689	adipose tissue| bone| brain| cervix| embryonic tissue| eye| intestine| kidney| liver| lung| mammary gland| muscle| nerve| ovary| pancreas| placenta| prostate| skin| spleen| stomach| testis| thymus| uterus| breast (mammary gland) tumor| cervical tumor| chondrosarcoma| colorectal tumor| gastrointestinal tumor| germ cell tumor| glioma| kidney tumor| liver tumor| lung tumor| lymphoma| normal| pancrea…	NM_001029885	GO:0006665	sphingolipid metabolic process	traceable author statement	NM_001029885	GO:0005634	nucleus	inferred from direct assay	NM_001029885	GO:0005543	phospholipid binding	inferred from direct assay				ENST00000343938	Pfam	IPR014830	Glycolipid transfer protein domain	main	Multiple_Complex
TC0100006502.hg.1	TAS1R3	83756	NM_152228	1.15243	4.66709	4.56587	4.77055	taste receptor, type 1, member 3	chr1	+	Coding	1331314	1335306	10	1p36.33	RefSeq	Homo sapiens taste receptor, type 1, member 3 (TAS1R3), mRNA.	0	NM_152228	Q7RTX0	NM_152228	Hs.74375	bone marrow| brain| eye| intestine| liver| lung| lymph node| muscle| ovary| pancreas| pituitary gland| placenta| prostate| skin| testis| thyroid| uterus| chondrosarcoma| colorectal tumor| gastrointestinal tumor| germ cell tumor| glioma| head and neck tumor| liver tumor| non-neoplasia| normal| ovarian tumor| pancreatic tumor| primitive neuroectodermal tumor of the CNS| prostate cancer| soft tissue…	NM_152228	GO:0001582	detection of chemical stimulus involved in sensory perception of sweet taste	inferred from direct assay	NM_152228	GO:0005886	plasma membrane	traceable author statement	NM_152228	GO:0008527	taste receptor activity	inferred from direct assay				ENST00000339381	Pfam	IPR001828	Receptor, ligand binding region	main	Coding
TC0100006514.hg.1	TMEM88B	643965	NM_001146685	-1.19349	5.67633	5.80536	5.55017	transmembrane protein 88B	chr1	+	Multiple_Complex	1426128	1427787	10	1p36.33	RefSeq	Homo sapiens transmembrane protein 88B (TMEM88B), mRNA.	0	NM_001146685	A6NKF7	NM_001146685	Hs.729765	normal					NM_001146685	GO:0016021	integral component of membrane	inferred from electronic annotation												main	Multiple_Complex
TC0100006516.hg.1	VWA1	64856	NM_022834	-1.11633	6.75621	6.83606	6.6773	von Willebrand factor A domain containing 1	chr1	+	Coding	1434861	1442882	10	1p36.33	RefSeq	Homo sapiens von Willebrand factor A domain containing 1 (VWA1), transcript variant 1, mRNA.	0	NM_022834	Q6PCB0	NM_022834	Hs.449009	ascites| bone| brain| connective tissue| embryonic tissue| eye| heart| intestine| kidney| larynx| liver| lung| lymph| mammary gland| mouth| ovary| pancreas| parathyroid| placenta| prostate| skin| stomach| testis| thymus| uterus| breast (mammary gland) tumor| chondrosarcoma| colorectal tumor| gastrointestinal tumor| germ cell tumor| glioma| head and neck tumor| leukemia| liver tumor| lung tumor| l…	NM_022834	GO:0030198	extracellular matrix organization	inferred from electronic annotation	NM_022834	GO:0005604	basement membrane	inferred from electronic annotation	NM_022834	GO:0042802	identical protein binding	inferred from electronic annotation				ENST00000471398	Pfam	IPR002035	von Willebrand factor, type A	main	Coding
TC0100006517.hg.1	ATAD3C	219293	NM_001039211	-1.26822	4.8133	4.98775	4.64495	ATPase family, AAA domain containing 3C	chr1	+	Multiple_Complex	1449689	1470158	10	1p36.33	RefSeq	Homo sapiens ATPase family, AAA domain containing 3C (ATAD3C), mRNA.	0	NM_001039211	Q5T2N8	NM_001039211	Hs.724767	brain| embryonic tissue| kidney| lung| mammary gland| ovary| pancreas| lung tumor| non-neoplasia| normal| pancreatic tumor| primitive neuroectodermal tumor of the CNS| fetus| adult									NM_001039211	GO:0005524	ATP binding	inferred from electronic annotation				ENST00000378785	Pfam	IPR003959	ATPase, AAA-type, core	main	Multiple_Complex
TC0100006524.hg.1	MIB2	142678	NM_001170686	1.01312	6.47049	6.46109	6.4799	mindbomb E3 ubiquitin protein ligase 2	chr1	+	Multiple_Complex	1615415	1630610	10	1p36.33	RefSeq	Homo sapiens mindbomb E3 ubiquitin protein ligase 2 (MIB2), transcript variant 2, mRNA.	0	NM_001170686	Q96AX9																			ENST00000355826	Pfam	IPR000433	Zinc finger, ZZ-type	main	Multiple_Complex
TC0100006540.hg.1	CALML6	163688	NM_138705	-1.09182	5.12501	5.18877	5.06203	calmodulin-like 6	chr1	+	Multiple_Complex	1914827	1917296	10	1p36.33	RefSeq	Homo sapiens calmodulin-like 6 (CALML6), mRNA.	0	NM_138705	Q8TD86	NM_138705	Hs.85902	eye| muscle| nerve| stomach| normal| fetus| adult					NM_138705	GO:0005634	nucleus	inferred from electronic annotation	NM_138705	GO:0005509	calcium ion binding	inferred from electronic annotation				ENST00000307786	Pfam	IPR011992	EF-hand domain pair	main	Multiple_Complex
TC0100006548.hg.1	GABRD	2563	NM_000815	-1.09186	4.42438	4.48823	4.36144	gamma-aminobutyric acid (GABA) A receptor, delta	chr1	+	Coding	2019324	2030753	10	1p36.3	RefSeq	Homo sapiens gamma-aminobutyric acid (GABA) A receptor, delta (GABRD), mRNA.	0	NM_000815	O14764	NM_000815	Hs.113882	brain| heart| kidney| mammary gland| nerve| pancreas| testis| germ cell tumor| glioma| kidney tumor| non-neoplasia| normal| pancreatic tumor| fetus| adult	NM_000815	GO:0006810	transport	traceable author statement	NM_000815	GO:0005887	integral component of plasma membrane	traceable author statement	NM_000815	GO:0004890	GABA-A receptor activity	inferred from electronic annotation				ENST00000378585	Pfam	IPR006029	Neurotransmitter-gated ion-channel transmembrane domain	main	Coding
TC0100006550.hg.1	PRKCZ	5590	NM_001033581	-1.29095	8.15003	8.33633	7.9679	protein kinase C, zeta	chr1	+	Multiple_Complex	2050470	2185395	10	1p36.33-p36.2	RefSeq	Homo sapiens protein kinase C, zeta (PRKCZ), transcript variant 2, mRNA.	0	NM_001033581	Q05513																NM_001033581	GenMAPP	G_Protein_Signaling	ENST00000378567	Pfam	IPR000270	PB1 domain	main	Multiple_Complex
TC0100006565.hg.1	SKI	6497	NM_003036	1.00747	6.8606	6.85524	6.86597	SKI proto-oncogene	chr1	+	Multiple_Complex	2228695	2310213	10	1p36.33	RefSeq	Homo sapiens v-ski avian sarcoma viral oncogene homolog (SKI), mRNA.	0	NM_003036	P12755	NM_003036	Hs.656507	adrenal gland| bone| brain| connective tissue| embryonic tissue| esophagus| eye| heart| intestine| kidney| lung| lymph node| ovary| pancreas| placenta| prostate| skin| stomach| testis| uterus|adrenal tumor| chondrosarcoma| esophageal tumor| gastrointestinal tumor| glioma| kidney tumor| leukemia| lung tumor| non-neoplasia| normal| ovarian tumor| pancreatic tumor| prostate cancer| retinoblastoma| s…					NM_003036	GO:0005634	nucleus	inferred from direct assay	NM_003036	GO:0003682	chromatin binding	inferred from electronic annotation	NM_003036	GenMAPP	TGF_Beta_Signaling_Pathway	ENST00000378536	Pfam	IPR003380	Transforming protein Ski	main	Multiple_Complex
TC0100006571.hg.1	SKI		hsa_circ_0000009	1.58094	5.03381	4.71425	5.37503	Memczak2013 ALT_ACCEPTOR, ALT_DONOR, coding, INTERNAL, intronic best transcript NM_003036	chr1	+	Multiple_Complex	2293975	2295038	9		circbase	Memczak2013 ALT_ACCEPTOR, ALT_DONOR, coding, INTERNAL, intronic best transcript NM_003036	0																									main	Multiple_Complex
TC0100006577.hg.1	RER1	11079	NM_007033	-1.02213	7.77998	7.79579	7.76421	retention in endoplasmic reticulum sorting receptor 1	chr1	+	Multiple_Complex	2391775	2405446	10	1p36	RefSeq	Homo sapiens retention in endoplasmic reticulum sorting receptor 1 (RER1), mRNA.	0	NM_007033	O15258	NM_007033	Hs.525527	adipose tissue| adrenal gland| ascites| bladder| blood| bone| bone marrow| brain| cervix| connective tissue| embryonic tissue| esophagus| eye| heart| intestine| kidney| larynx| liver| lung| lymph| lymph node| mammary gland| mouth| muscle| nerve| ovary| pancreas| parathyroid| pituitary gland| placenta| prostate| salivary gland| skin| spleen| stomach| testis| thymus| thyroid| trachea| umbilical cor…	NM_007033	GO:0006890	retrograde vesicle-mediated transport, Golgi to ER	inferred from direct assay	NM_007033	GO:0005793	endoplasmic reticulum-Golgi intermediate compartment	inferred from electronic annotation	NM_007033	GO:0033130	acetylcholine receptor binding	inferred from electronic annotation				ENST00000306256	Pfam	IPR004932	Retrieval of early ER protein Rer1	main	Multiple_Complex
TC0100006587.hg.1	FAM213B	127281	NM_001195736	1.22632	8.01025	7.86444	8.15877	family with sequence similarity 213, member B	chr1	+	Multiple_Complex	2586460	2591469	10	1p36.32	RefSeq	Homo sapiens family with sequence similarity 213, member B (FAM213B), transcript variant 1, mRNA.	0	NM_001195736	Q8TBF2	NM_001195736	Hs.462033	adrenal gland| ascites| bladder| blood| bone| bone marrow| brain| cervix| connective tissue| embryonic tissue| eye| intestine| kidney| larynx| liver| lung| lymph node| mammary gland| mouth| ovary| pancreas| parathyroid| pituitary gland| placenta| prostate| salivary gland| skin| spleen| stomach| testis| thymus| thyroid| umbilical cord| uterus| vascular| breast (mammary gland) tumor| cervical tumor…					NM_001195736	GO:0005737	cytoplasm	inferred from sequence or structural similarity	NM_001195736	GO:0016616	oxidoreductase activity, acting on the CH-OH group of donors, NAD or NADP as acceptor	inferred from sequence or structural similarity								main	Multiple_Complex
TC0100006602.hg.1	ACTRT2	140625	NM_080431	-1.24527	5.12365	5.28432	4.96786	actin-related protein T2	chr1	+	Coding	3021482	3022903	10	1p36.32	RefSeq	Homo sapiens actin-related protein T2 (ACTRT2), mRNA.	0	NM_080431	Q8TDY3	NM_080431	Hs.236635	brain| embryonic tissue| testis| germ cell tumor| normal|embryoid body| adult					NM_080431	GO:0005737	cytoplasm	inferred from electronic annotation								ENST00000378404	Pfam	IPR004000	Actin family	main	Coding
TC0100006604.hg.1	PRDM16	63976	NM_022114	-1.02796	6.35054	6.37046	6.33068	PR domain containing 16	chr1	+	Multiple_Complex	3069168	3438621	10	1p36.23-p33	RefSeq	Homo sapiens PR domain containing 16 (PRDM16), transcript variant 1, mRNA.	0	NM_022114	Q9HAZ2	NM_022114	Hs.99500	brain| ear| embryonic tissue| esophagus| eye| heart| intestine| liver| lung| lymph node| skin| trachea| colorectal tumor| esophageal tumor| gastrointestinal tumor| germ cell tumor| glioma| leukemia| normal| blastocyst| fetus| neonate| adult					NM_022114	GO:0005634	nucleus	inferred from direct assay	NM_022114	GO:0003713	transcription coactivator activity	inferred from sequence or structural similarity				ENST00000270722	Pfam	IPR007087	Zinc finger, C2H2	main	Multiple_Complex
TC0100006613.hg.1	ARHGEF16	27237	NM_014448	1.14936	6.39491	6.29528	6.49611	Rho guanine nucleotide exchange factor 16	chr1	+	Multiple_Complex	3454426	3481113	10	1p36.3	RefSeq	Homo sapiens Rho guanine nucleotide exchange factor (GEF) 16 (ARHGEF16), mRNA.	0	NM_014448	Q5VV41	NM_014448	Hs.87435	ascites| brain| cervix| embryonic tissue| esophagus| eye| intestine| kidney| lung| mammary gland| mouth| muscle| nerve| ovary| pancreas| placenta| prostate| skin| stomach| testis| trachea| uterus| breast (mammary gland) tumor| colorectal tumor| esophageal tumor| gastrointestinal tumor| germ cell tumor| glioma| head and neck tumor| leukemia| lung tumor| normal| ovarian tumor| pancreatic tumor| pro…	NM_014448	GO:0007264	small GTPase mediated signal transduction	traceable author statement	NM_014448	GO:0005829	cytosol	traceable author statement	NM_014448	GO:0005089	Rho guanyl-nucleotide exchange factor activity	inferred from direct assay				ENST00000378371	Pfam	IPR000219	Dbl homology (DH) domain	main	Multiple_Complex
TC0100006619.hg.1	TPRG1L	127262	NM_182752	1.0811	7.80406	7.74801	7.86051	tumor protein p63 regulated 1-like	chr1	+	Multiple_Complex	3624992	3630130	10	1p36.32	RefSeq	Homo sapiens tumor protein p63 regulated 1-like (TPRG1L), mRNA.	0	NM_182752	Q5T0D9	NM_182752	Hs.20529	adrenal gland| ascites| bladder| blood| bone marrow| brain| cervix| connective tissue| ear| embryonic tissue| eye| heart| intestine| kidney| larynx| liver| lung| mammary gland| mouth| muscle| nerve| ovary| pancreas| parathyroid| placenta| prostate| skin| spleen| stomach| testis| tonsil| uterus| bladder carcinoma| breast (mammary gland) tumor| cervical tumor| chondrosarcoma| colorectal tumor| gast…	NM_182752	GO:0008150	biological_process	no biological data available	NM_182752	GO:0008021	synaptic vesicle	inferred from sequence or structural similarity	NM_182752	GO:0042802	identical protein binding	inferred from electronic annotation				ENST00000344579	Pfam	IPR022158	Inositol phosphatase	main	Multiple_Complex
TC0100006620.hg.1	TP73	7161	NM_001126240	-1.60915	5.45732	5.81125	5.12495	tumor protein p73	chr1	+	Multiple_Complex	3652520	3736201	10	1p36.3	RefSeq	Homo sapiens tumor protein p73 (TP73), transcript variant 2, mRNA.	0	NM_001126240	O15350	NM_001126240	Hs.192132	brain| connective tissue| embryonic tissue| eye| heart| intestine| liver| lung| lymph node| mammary gland| mouth| muscle| pancreas| pharynx| placenta| prostate| salivary gland| stomach| testis| trachea| uterus| breast (mammary gland) tumor| chondrosarcoma| colorectal tumor| gastrointestinal tumor| germ cell tumor| head and neck tumor| liver tumor| lung tumor| non-neoplasia| normal| pancreatic tum…													NM_001126240	GenMAPP	Apoptosis	ENST00000346387	Pfam	IPR001660	Sterile alpha motif domain	main	Multiple_Complex
TC0100006623.hg.1	CCDC27	148870	NM_152492	1.01388	4.45832	4.44839	4.46827	coiled-coil domain containing 27	chr1	+	Coding	3752398	3771645	10	1p36.32	RefSeq	Homo sapiens coiled-coil domain containing 27 (CCDC27), mRNA.	0	NM_152492	Q2M243	NM_152492	Hs.348700	testis| normal| adult																				main	Coding
TC0100006624.hg.1	SMIM1	388588	NM_001163724	-1.01907	7.28242	7.29606	7.2688	small integral membrane protein 1 (Vel blood group)	chr1	+	Multiple_Complex	3772761	3775982	10	1p36.32	RefSeq	Homo sapiens small integral membrane protein 1 (Vel blood group) (SMIM1), transcript variant 1, mRNA.	0	NM_001163724	B2RUZ4	NM_001163724	Hs.22047	bone marrow| kidney| liver| prostate| skin| testis| germ cell tumor| normal| skin tumor| fetus| adult					NM_001163724	GO:0016021	integral component of membrane	inferred from electronic annotation												main	Multiple_Complex
TC0100006627.hg.1	DFFB	1677	NM_001282669	-1.35112	5.9221	6.14316	5.709	DNA fragmentation factor, 40kDa, beta polypeptide (caspase-activated DNase)	chr1	+	Multiple_Complex	3857267	3885429	10	1p36.3	RefSeq	Homo sapiens DNA fragmentation factor, 40kDa, beta polypeptide (caspase-activated DNase) (DFFB), transcript variant 1, mRNA.	0	NM_001282669	O76075	NM_001282669	Hs.133089	bone| bone marrow| brain| connective tissue| embryonic tissue| heart| intestine| kidney| liver| lung| mammary gland| mouth| muscle| skin| spleen| testis| thymus| uterus| vascular| chondrosarcoma| colorectal tumor| germ cell tumor| head and neck tumor| kidney tumor| leukemia| liver tumor| non-neoplasia| normal| soft tissue/muscle tissue tumor| uterine tumor| blastocyst| fetus| adult	NM_001282669	GO:0006309	apoptotic DNA fragmentation	inferred from direct assay	NM_001282669	GO:0000790	nuclear chromatin	inferred from direct assay	NM_001282669	GO:0004536	deoxyribonuclease activity	traceable author statement	NM_001282669	GenMAPP	Apoptosis	ENST00000338895	Pfam	IPR003508	CIDE-N domain	main	Multiple_Complex
TC0100006650.hg.1	AJAP1	55966	NM_001042478	-3.49359	6.85571	7.81719	6.01248	adherens junctions associated protein 1	chr1	+	Multiple_Complex	4654732	4792536	10	1p36.32	RefSeq	Homo sapiens adherens junctions associated protein 1 (AJAP1), transcript variant 2, mRNA.	0	NM_001042478	Q9UKB5	NM_001042478	Hs.25924	brain| connective tissue| embryonic tissue| eye| kidney| lung| muscle| spleen| testis| kidney tumor| normal| soft tissue/muscle tissue tumor| blastocyst| fetus| adult	NM_001042478	GO:0007155	cell adhesion	inferred from electronic annotation	NM_001042478	GO:0005912	adherens junction	inferred from electronic annotation								ENST00000378190	Pfam	IPR029198	AJAP1/PANP, C-terminal	main	Multiple_Complex
TC0100006675.hg.1	KCNAB2	8514	NM_001199860	1.05437	6.1228	6.08473	6.16111	potassium channel, voltage gated subfamily A regulatory beta subunit 2	chr1	+	Multiple_Complex	5991466	6101193	10	1p36.3	RefSeq	Homo sapiens potassium channel, voltage gated subfamily A regulatory beta subunit 2 (KCNAB2), transcript variant 3, mRNA.	0	NM_001199860	Q13303	NM_001199860	Hs.440497	adrenal gland| ascites| blood| bone| bone marrow| brain| cervix| connective tissue| embryonic tissue| eye| heart| intestine| kidney| liver| lung| lymph| lymph node| mouth| muscle| ovary| pancreas| placenta| prostate| skin| spleen| testis| thymus| tonsil| trachea| uterus|adrenal tumor| cervical tumor| chondrosarcoma| colorectal tumor| gastrointestinal tumor| germ cell tumor| glioma| head and neck …									NM_001199860	GO:0004033	aldo-keto reductase (NADP) activity	inferred from sequence or structural similarity				ENST00000164247	Pfam	IPR023210	NADP-dependent oxidoreductase domain	main	Multiple_Complex
TC0100006681.hg.1	RNF207	388591	NM_207396	-1.07052	6.32105	6.3704	6.27209	ring finger protein 207	chr1	+	Multiple_Complex	6205475	6221299	10	1p36.31	RefSeq	Homo sapiens ring finger protein 207 (RNF207), mRNA.	0	NM_207396	Q6ZRF8	NM_207396	Hs.716549	brain| connective tissue| eye| heart| intestine| kidney| lung| mammary gland| ovary| pancreas| parathyroid| pituitary gland| placenta| prostate| skin| stomach| testis| thymus| thyroid| trachea| uterus| breast (mammary gland) tumor| chondrosarcoma| colorectal tumor| gastrointestinal tumor| germ cell tumor| glioma| head and neck tumor| kidney tumor| lung tumor| lymphoma| non-neoplasia| normal| ovar…	NM_207396	GO:0010628	positive regulation of gene expression	inferred from mutant phenotype	NM_207396	GO:0048471	perinuclear region of cytoplasm	inferred from mutant phenotype	NM_207396	GO:0005515	protein binding	inferred from physical interaction				ENST00000377939	Pfam	IPR000315	B-box-type zinc finger	main	Multiple_Complex
TC0100006682.hg.1	LINC00337	148645	NR_103534	-1.20169	6.97671	7.1105	6.84543	long intergenic non-protein coding RNA 337	chr1	+	Multiple_Complex	6236240	6239451	10	1p36.31	RefSeq	Homo sapiens long intergenic non-protein coding RNA 337 (LINC00337), long non-coding RNA.	0	NR_103534	Q8N6G1	NR_103534	Hs.185688	bone| cervix| connective tissue| eye| placenta| cervical tumor| chondrosarcoma| germ cell tumor| normal| soft tissue/muscle tissue tumor| fetus| adult																				main	Multiple_Complex
TC0100006683.hg.1	HES3	390992	NM_001024598	-1.43836	7.28509	7.55202	7.0276	hes family bHLH transcription factor 3	chr1	+	Coding	6244192	6245578	10	1p36.31	RefSeq	Homo sapiens hes family bHLH transcription factor 3 (HES3), mRNA.	0	NM_001024598	Q5TGS1	NM_001024598	Hs.532677	embryonic tissue| normal| blastocyst	NM_001024598	GO:0000122	negative regulation of transcription from RNA polymerase II promoter	inferred from electronic annotation	NM_001024598	GO:0005634	nucleus	inferred from electronic annotation	NM_001024598	GO:0003677	DNA binding	inferred from electronic annotation				ENST00000377898	Pfam	IPR011598	Myc-type, basic helix-loop-helix (bHLH) domain	main	Coding
TC0100006689.hg.1	ESPN	83715	NM_031475	-1.0468	7.75026	7.78332	7.71733	espin	chr1	+	Multiple_Complex	6424788	6461370	10	1p36.31	RefSeq	Homo sapiens espin (ESPN), mRNA.	0	NM_031475	B1AK53	NM_031475	Hs.744222	ascites| brain| eye| intestine| kidney| liver| lung| mammary gland| ovary| stomach| testis| uterus| gastrointestinal tumor| glioma| liver tumor| lung tumor| non-neoplasia| normal| ovarian tumor| uterine tumor| fetus| adult	NM_031475	GO:0007605	sensory perception of sound	inferred from electronic annotation	NM_031475	GO:0005737	cytoplasm	inferred from electronic annotation	NM_031475	GO:0017124	SH3 domain binding	inferred from sequence or structural similarity				ENST00000377828	Pfam	IPR002110	Ankyrin repeat	main	Multiple_Complex
TC0100006695.hg.1	TAS1R1	80835	NM_138697	-1.24506	4.78131	4.94203	4.62582	taste receptor, type 1, member 1	chr1	+	Coding	6555181	6579757	10	1p36.23	RefSeq	Homo sapiens taste receptor, type 1, member 1 (TAS1R1), transcript variant 2, mRNA.	0	NM_138697	Q7RTX1	NM_138697	Hs.124574	bone| brain| liver| lung| spleen| testis| chondrosarcoma| normal| adult	NM_138697	GO:0007186	G-protein coupled receptor signaling pathway	inferred from electronic annotation	NM_138697	GO:0005886	plasma membrane	traceable author statement	NM_138697	GO:0008527	taste receptor activity	inferred from direct assay				ENST00000328191	Pfam	IPR001828	Receptor, ligand binding region	main	Coding
TC0100006696.hg.1	ZBTB48	3104	NM_001278647	-1.01752	4.98978	5.00233	4.97727	zinc finger and BTB domain containing 48	chr1	+	Multiple_Complex	6579991	6589280	10	1p36.3	RefSeq	Homo sapiens zinc finger and BTB domain containing 48 (ZBTB48), transcript variant 2, mRNA.	0	NM_001278647	P10074	NM_001278647	Hs.502330	ascites| blood| bone| bone marrow| brain| cervix| connective tissue| embryonic tissue| eye| heart| intestine| kidney| liver| lung| lymph| lymph node| mammary gland| muscle| nerve| ovary| pancreas| placenta| prostate| salivary gland| skin| spleen| stomach| testis| thymus| thyroid| tonsil| trachea| uterus| breast (mammary gland) tumor| cervical tumor| chondrosarcoma| colorectal tumor| gastrointesti…	NM_001278647	GO:0006351	transcription, DNA-templated	inferred from electronic annotation	NM_001278647	GO:0005654	nucleoplasm	inferred from direct assay	NM_001278647	GO:0003677	DNA binding	inferred from electronic annotation				ENST00000319084	Pfam	IPR000210	BTB/POZ domain	main	Multiple_Complex
TC0100006698.hg.1	PHF13	148479	NM_153812	1.1452	7.84784	7.75065	7.94625	PHD finger protein 13	chr1	+	Multiple_Complex	6613685	6624033	10	1p36.31	RefSeq	Homo sapiens PHD finger protein 13 (PHF13), mRNA.	0	NM_153812	Q86YI8	NM_153812	Hs.516079	adrenal gland| ascites| bone| brain| cervix| connective tissue| embryonic tissue| esophagus| eye| heart| intestine| kidney| liver| lung| lymph node| mammary gland| mouth| muscle| ovary| pancreas| pharynx| pituitary gland| placenta| prostate| salivary gland| skin| stomach| testis| thymus| thyroid| trachea| uterus| vascular| breast (mammary gland) tumor| cervical tumor| chondrosarcoma| colorectal t…	NM_153812	GO:0000278	mitotic cell cycle	inferred from mutant phenotype	NM_153812	GO:0005634	nucleus	inferred from direct assay	NM_153812	GO:0003682	chromatin binding	inferred from direct assay				ENST00000377648	Pfam	IPR019787	Zinc finger, PHD-finger	main	Multiple_Complex
TC0100006699.hg.1	THAP3	90326	NM_001195752	1.37658	5.25448	5.02899	5.49008	THAP domain containing, apoptosis associated protein 3	chr1	+	Multiple_Complex	6624865	6635586	10	1p36.31	RefSeq	Homo sapiens THAP domain containing, apoptosis associated protein 3 (THAP3), transcript variant 1, mRNA.	0	NM_001195752	Q8WTV1	NM_001195752	Hs.689006	ascites| blood| bone| brain| cervix| connective tissue| embryonic tissue| eye| heart| intestine| kidney| liver| lung| lymph| lymph node| mammary gland| muscle| nerve| ovary| pancreas| pituitary gland| placenta| prostate| skin| spleen| stomach| testis| thymus| uterus| breast (mammary gland) tumor| cervical tumor| chondrosarcoma| colorectal tumor| gastrointestinal tumor| germ cell tumor| glioma| ki…									NM_001195752	GO:0003677	DNA binding	inferred from electronic annotation				ENST00000054650	Pfam	IPR006612	Zinc finger, C2CH-type	main	Multiple_Complex
TC0100006707.hg.1	CAMTA1	23261	NM_001195563	-1.03861	9.84906	9.87643	9.82177	calmodulin binding transcription activator 1	chr1	+	Multiple_Complex	6785324	7769706	10	1p36.31-p36.23	RefSeq	Homo sapiens calmodulin binding transcription activator 1 (CAMTA1), transcript variant 2, mRNA.	0	NM_001195563	Q9Y6Y1				NM_001195563	GO:0006366	transcription from RNA polymerase II promoter	not recorded	NM_001195563	GO:0005634	nucleus	inferred from direct assay	NM_001195563	GO:0001077	transcriptional activator activity, RNA polymerase II core promoter proximal region sequence-specific binding	not recorded				ENST00000303635	Pfam	IPR000048	IQ motif, EF-hand binding site	main	Multiple_Complex
TC0100006723.hg.1	VAMP3	9341	NM_004781	1.03643	7.43124	7.40547	7.45709	vesicle associated membrane protein 3	chr1	+	Multiple_Complex	7771269	7781432	10	1p36.23	RefSeq	Homo sapiens vesicle-associated membrane protein 3 (VAMP3), mRNA.	0	NM_004781	Q15836	NM_004781	Hs.66708	adipose tissue| adrenal gland| ascites| bladder| blood| bone| bone marrow| brain| cervix| connective tissue| ear| embryonic tissue| esophagus| eye| heart| intestine| kidney| larynx| liver| lung| lymph| lymph node| mammary gland| mouth| muscle| nerve| ovary| pancreas| parathyroid| pharynx| pituitary gland| placenta| prostate| salivary gland| skin| spleen| stomach| testis| thymus| thyroid| tonsil| …	NM_004781	GO:0001921	positive regulation of receptor recycling	inferred from sequence or structural similarity	NM_004781	GO:0005622	intracellular	inferred from direct assay	NM_004781	GO:0000149	SNARE binding	not recorded				ENST00000054666	Pfam	IPR001388	Synaptobrevin	main	Multiple_Complex
TC0100006725.hg.1	PER3	8863	NM_001289861	-1.5014	7.18188	7.48102	6.89471	period circadian clock 3	chr1	+	Multiple_Complex	7784320	7845180	10	1p36.23	RefSeq	Homo sapiens period circadian clock 3 (PER3), transcript variant 2, mRNA.	0	NM_001289861	P56645	NM_001289861	Hs.162200	bladder| bone| bone marrow| brain| connective tissue| embryonic tissue| esophagus| eye| heart| intestine| kidney| larynx| liver| lung| lymph node| mammary gland| mouth| muscle| ovary| pancreas| parathyroid| prostate| skin| spleen| stomach| testis| thyroid| trachea| uterus| vascular| breast (mammary gland) tumor| chondrosarcoma| colorectal tumor| esophageal tumor| gastrointestinal tumor| germ cell…	NM_001289861	GO:0000122	negative regulation of transcription from RNA polymerase II promoter	inferred from electronic annotation	NM_001289861	GO:0005634	nucleus	inferred from electronic annotation	NM_001289861	GO:0005515	protein binding	inferred from physical interaction				ENST00000361923	Pfam	IPR022728	Period circadian-like, C-terminal	main	Multiple_Complex
TC0100006729.hg.1	PARK7	11315	NM_001123377	1.0916	10.0883	10.0252	10.1517	parkinson protein 7	chr1	+	Multiple_Complex	7954291	7985505	10	1p36.23	RefSeq	Homo sapiens parkinson protein 7 (PARK7), transcript variant 2, mRNA.	0	NM_001123377	Q99497	NM_001123377	Hs.419640	adipose tissue| adrenal gland| ascites| bladder| blood| bone| bone marrow| brain| cervix| connective tissue| ear| embryonic tissue| eye| heart| intestine| kidney| larynx| liver| lung| lymph| lymph node| mammary gland| mouth| muscle| nerve| ovary| pancreas| parathyroid| pharynx| pituitary gland| placenta| prostate| salivary gland| skin| spleen| stomach| testis| thymus| thyroid| tonsil| umbilical c…																ENST00000338639	Pfam	IPR002818	DJ-1/PfpI	main	Multiple_Complex
TC0100006739.hg.1	SLC45A1	50651	NM_001080397	1.01733	5.31778	5.3054	5.33019	solute carrier family 45, member 1	chr1	+	Multiple_Complex	8317826	8344167	10	1p36.23	RefSeq	Homo sapiens solute carrier family 45, member 1 (SLC45A1), mRNA.	0	NM_001080397	Q9Y2W3	NM_001080397	Hs.463036	brain| connective tissue| eye| lung| mammary gland| ovary| pituitary gland| stomach| testis| gastrointestinal tumor| germ cell tumor| glioma| leukemia| lung tumor| normal| ovarian tumor| soft tissue/muscle tissue tumor| fetus| adult	NM_001080397	GO:0008643	carbohydrate transport	inferred from electronic annotation	NM_001080397	GO:0016021	integral component of membrane	inferred from electronic annotation	NM_001080397	GO:0015293	symporter activity	inferred from electronic annotation				ENST00000289877	Pfam	IPR011701	Major facilitator superfamily	main	Multiple_Complex
TC0100006755.hg.1	ENO1		hsa_circ_0000013	1.07574	8.52715	8.47465	8.57998	Memczak2013 ANTISENSE, coding, INTERNAL, UTR3 best transcript NM_001428	chr1	+	NonCoding	8861178	8861331	6		circbase	Memczak2013 ANTISENSE, coding, INTERNAL, UTR3 best transcript NM_001428	0																									main	NonCoding
TC0100006761.hg.1	CA6	765	NM_001215	1.00063	3.9257	3.92525	3.92616	carbonic anhydrase VI	chr1	+	Multiple_Complex	8945834	8975092	10	1p36.2	RefSeq	Homo sapiens carbonic anhydrase VI (CA6), transcript variant 1, mRNA.	0	NM_001215	P23280	NM_001215	Hs.100322	eye| intestine| mammary gland| pharynx| salivary gland| skin| breast (mammary gland) tumor| non-neoplasia| normal| fetus| adult	NM_001215	GO:0001580	detection of chemical stimulus involved in sensory perception of bitter taste	inferred from direct assay	NM_001215	GO:0005576	extracellular region	traceable author statement	NM_001215	GO:0004089	carbonate dehydratase activity	traceable author statement				ENST00000377436	Pfam	IPR001148	Alpha carbonic anhydrase	main	Multiple_Complex
TC0100006771.hg.1	H6PD	9563	NM_001282587	-1.01635	6.65349	6.6652	6.6418	hexose-6-phosphate dehydrogenase (glucose 1-dehydrogenase)	chr1	+	Multiple_Complex	9234775	9271337	10	1p36	RefSeq	Homo sapiens hexose-6-phosphate dehydrogenase (glucose 1-dehydrogenase) (H6PD), transcript variant 1, mRNA.	0	NM_001282587	O95479	NM_001282587	Hs.463511	adrenal gland| bladder| blood| bone| bone marrow| brain| cervix| connective tissue| embryonic tissue| esophagus| eye| intestine| kidney| larynx| liver| lung| lymph| lymph node| mammary gland| mouth| muscle| ovary| pancreas| parathyroid| pharynx| placenta| prostate| salivary gland| skin| spleen| stomach| testis| thymus| thyroid| trachea| uterus| vascular| bladder carcinoma| breast (mammary gland) …	NM_001282587	GO:0006006	glucose metabolic process	inferred from electronic annotation	NM_001282587	GO:0005788	endoplasmic reticulum lumen	inferred from electronic annotation	NM_001282587	GO:0004345	glucose-6-phosphate dehydrogenase activity	inferred from electronic annotation	NM_004285	HumanCyc	NPGLUCAT-PWY	ENST00000377403	Pfam	IPR006148	Glucosamine/galactosamine-6-phosphate isomerase	main	Multiple_Complex
TC0100006773.hg.1	SPSB1	80176	NM_025106	1.50777	6.34287	6.05357	6.64599	splA/ryanodine receptor domain and SOCS box containing 1	chr1	+	Multiple_Complex	9292880	9369532	10	1p36.22	RefSeq	Homo sapiens splA/ryanodine receptor domain and SOCS box containing 1 (SPSB1), mRNA.	0	NM_025106	Q96BD6	NM_025106	Hs.8261	bladder| blood| bone| brain| connective tissue| embryonic tissue| eye| intestine| kidney| liver| lung| mammary gland| mouth| muscle| ovary| pancreas| placenta| prostate| skin| stomach| testis| thyroid| umbilical cord| uterus| vascular| bladder carcinoma| breast (mammary gland) tumor| chondrosarcoma| colorectal tumor| gastrointestinal tumor| germ cell tumor| glioma| head and neck tumor| kidney tum…	NM_025106	GO:0016567	protein ubiquitination	inferred from electronic annotation	NM_025106	GO:0005737	cytoplasm	inferred from electronic annotation	NM_025106	GO:0005515	protein binding	inferred from physical interaction				ENST00000328089	Pfam	IPR001496	SOCS box domain	main	Multiple_Complex
TC0100006781.hg.1	SLC25A33	84275	NM_032315	-1.45914	7.05355	7.33137	6.78625	solute carrier family 25 (pyrimidine nucleotide carrier), member 33	chr1	+	Multiple_Complex	9539469	9585179	10	1p36.22	RefSeq	Homo sapiens solute carrier family 25 (pyrimidine nucleotide carrier), member 33 (SLC25A33), mRNA.	0	NM_032315	Q9BSK2	NM_032315	Hs.568613	ascites| blood| bone| brain| connective tissue| embryonic tissue| eye| heart| intestine| kidney| larynx| liver| lung| lymph node| mammary gland| muscle| ovary| pancreas| pituitary gland| placenta| prostate| skin| stomach| testis| thyroid| uterus| breast (mammary gland) tumor| chondrosarcoma| gastrointestinal tumor| germ cell tumor| glioma| head and neck tumor| kidney tumor| leukemia| lymphoma| no…	NM_032315	GO:0000002	mitochondrial genome maintenance	inferred from direct assay	NM_032315	GO:0005743	mitochondrial inner membrane	inferred from electronic annotation	NM_032315	GO:0015218	pyrimidine nucleotide transmembrane transporter activity	inferred from direct assay				ENST00000302692	Pfam	IPR018108	Mitochondrial substrate/solute carrier	main	Multiple_Complex
TC0100006784.hg.1	TMEM201	199953	NM_001010866	-1.0424	8.22215	8.25216	8.19225	transmembrane protein 201	chr1	+	Multiple_Complex	9588874	9614877	10	1p36.22	RefSeq	Homo sapiens transmembrane protein 201 (TMEM201), transcript variant 2, mRNA.	0	NM_001010866	Q5SNT2	NM_001010866	Hs.632365	brain| cervix| embryonic tissue| eye| heart| intestine| kidney| lung| lymph| lymph node| muscle| nerve| ovary| pancreas| placenta| prostate| skin| stomach| testis| thymus| uterus| cervical tumor| colorectal tumor| gastrointestinal tumor| germ cell tumor| glioma| kidney tumor| leukemia| lymphoma| normal| ovarian tumor| pancreatic tumor| primitive neuroectodermal tumor of the CNS| prostate cancer| …	NM_001010866	GO:0007097	nuclear migration	inferred from electronic annotation	NM_001010866	GO:0005637	nuclear inner membrane	inferred from electronic annotation	NM_001010866	GO:0005521	lamin binding	inferred from electronic annotation				ENST00000340305	Pfam	IPR018617	Ima1, N-terminal domain	main	Multiple_Complex
TC0100006787.hg.1	PIK3CD	5293	NM_005026	-1.07608	6.95849	7.01158	6.9058	phosphatidylinositol-4,5-bisphosphate 3-kinase, catalytic subunit delta	chr1	+	Multiple_Complex	9651732	9729114	10	1p36.2	RefSeq	Homo sapiens phosphatidylinositol-4,5-bisphosphate 3-kinase, catalytic subunit delta (PIK3CD), mRNA.	0	NM_005026	O00329	NM_005026	Hs.518451	blood| bone| bone marrow| brain| embryonic tissue| eye| heart| intestine| kidney| liver| lung| lymph| lymph node| mammary gland| muscle| ovary| pancreas| pharynx| prostate| skin| spleen| stomach| testis| thymus| tonsil| trachea| umbilical cord| uterus| vascular| chondrosarcoma| colorectal tumor| gastrointestinal tumor| germ cell tumor| glioma| head and neck tumor| leukemia| liver tumor| lymphoma|…					NM_005026	GO:0005829	cytosol	traceable author statement	NM_005026	GO:0005515	protein binding	inferred from physical interaction	NM_005026	GenMAPP	G13_Signaling_Pathway	ENST00000361110	Pfam	IPR000341	Phosphatidylinositol 3-kinase Ras-binding (PI3K RBD) domain	main	Multiple_Complex
TC0100006801.hg.1	NMNAT1	64802	NM_001297778	1.42509	4.36951	4.12145	4.6325	nicotinamide nucleotide adenylyltransferase 1	chr1	+	Multiple_Complex	9942923	9985501	10	1p36.22	RefSeq	Homo sapiens nicotinamide nucleotide adenylyltransferase 1 (NMNAT1), transcript variant 2, mRNA.	0	NM_001297778	Q9HAN9	NM_001297778	Hs.633762	blood| brain| cervix| connective tissue| embryonic tissue| eye| heart| intestine| kidney| lung| mammary gland| muscle| ovary| pancreas| pharynx| prostate| salivary gland| spleen| testis| thyroid| trachea| umbilical cord| uterus| breast (mammary gland) tumor| colorectal tumor| germ cell tumor| glioma| head and neck tumor| kidney tumor| leukemia| lung tumor| non-neoplasia| normal| ovarian tumor| pa…	NM_001297778	GO:0006766	vitamin metabolic process	traceable author statement	NM_001297778	GO:0005634	nucleus	inferred from direct assay	NM_001297778	GO:0000309	nicotinamide-nucleotide adenylyltransferase activity	inferred from direct assay	NM_022787	HumanCyc	NAD-BIOSYNTHESIS-III	ENST00000377205	Pfam	IPR004821	Cytidyltransferase-like domain	main	Multiple_Complex
TC0100006805.hg.1	RBP7	116362	NM_052960	1.24876	4.56631	4.40888	4.72937	retinol binding protein 7, cellular	chr1	+	Multiple_Complex	9997197	10016020	10	1p36.22	RefSeq	Homo sapiens retinol binding protein 7, cellular (RBP7), mRNA.	0	NM_052960	Q96R05	NM_052960	Hs.422688	adipose tissue| bone marrow| brain| connective tissue| embryonic tissue| eye| kidney| lung| muscle| pancreas| prostate| kidney tumor| normal| soft tissue/muscle tissue tumor|embryoid body| fetus| adult	NM_052960	GO:0006810	transport	inferred from electronic annotation	NM_052960	GO:0005737	cytoplasm	inferred from electronic annotation	NM_052960	GO:0005215	transporter activity	inferred from electronic annotation				ENST00000294435	Pfam	IPR000566	Lipocalin/cytosolic fatty-acid binding domain	main	Multiple_Complex
TC0100006806.hg.1	UBE4B	10277	NM_001105562	1.34908	9.47353	9.26	9.69198	ubiquitination factor E4B	chr1	+	Multiple_Complex	10032832	10181239	10	1p36.3	RefSeq	Homo sapiens ubiquitination factor E4B (UBE4B), transcript variant 1, mRNA.	0	NM_001105562	O95155	NM_001105562	Hs.593974	adrenal gland| ascites| bladder| blood| bone| bone marrow| brain| cervix| connective tissue| ear| embryonic tissue| esophagus| eye| heart| intestine| kidney| larynx| liver| lung| lymph node| mammary gland| mouth| muscle| nerve| ovary| pancreas| parathyroid| pharynx| placenta| prostate| skin| spleen| stomach| testis| thymus| thyroid| uterus| vascular|adrenal tumor| bladder carcinoma| breast (mamma…	NM_001105562	GO:0008626	granzyme-mediated apoptotic signaling pathway	inferred from direct assay	NM_001105562	GO:0000151	ubiquitin ligase complex	traceable author statement	NM_001105562	GO:0016874	ligase activity	inferred from electronic annotation				ENST00000253251	Pfam	IPR003613	U box domain	main	Multiple_Complex
TC0100006812.hg.1	KIF1B	23095	NM_015074	-1.09767	7.98249	8.05	7.91555	kinesin family member 1B	chr1	+	Multiple_Complex	10210706	10381603	10	1p36.2	RefSeq	Homo sapiens kinesin family member 1B (KIF1B), transcript variant 1, mRNA.	0	NM_015074	O60333	NM_015074	Hs.97858	adrenal gland| ascites| blood| bone| bone marrow| brain| cervix| connective tissue| embryonic tissue| esophagus| eye| heart| intestine| kidney| larynx| liver| lung| lymph node| mammary gland| mouth| muscle| nerve| ovary| pancreas| parathyroid| pituitary gland| placenta| prostate| skin| spleen| stomach| testis| thyroid| trachea| uterus| vascular|adrenal tumor| breast (mammary gland) tumor| cervica…									NM_015074	GO:0003777	microtubule motor activity	inferred from sequence or structural similarity				ENST00000263934	Pfam	IPR000253	Forkhead-associated (FHA) domain	main	Multiple_Complex
TC0100006818.hg.1	PGD	5226	NM_001304451	1.23943	9.20345	9.04991	9.35959	phosphogluconate dehydrogenase	chr1	+	Multiple_Complex	10398592	10420511	10	1p36.22	RefSeq	Homo sapiens phosphogluconate dehydrogenase (PGD), transcript variant 2, mRNA.	0	NM_001304451	P52209	NM_001304451	Hs.464071	adipose tissue| adrenal gland| ascites| bladder| blood| bone| bone marrow| brain| cervix| connective tissue| embryonic tissue| esophagus| eye| heart| intestine| kidney| larynx| liver| lung| lymph| lymph node| mammary gland| mouth| muscle| nerve| ovary| pancreas| pharynx| pituitary gland| placenta| prostate| salivary gland| skin| spleen| stomach| testis| thymus| thyroid| tonsil| trachea| umbilical…	NM_001304451	GO:0005975	carbohydrate metabolic process	traceable author statement	NM_001304451	GO:0005634	nucleus	inferred from direct assay	NM_001304451	GO:0004616	phosphogluconate dehydrogenase (decarboxylating) activity	not recorded	NM_001304451	GenMAPP	Pentose_Phosphate_Pathway	ENST00000270776	Pfam	IPR006114	6-phosphogluconate dehydrogenase, C-terminal	main	Multiple_Complex
TC0100006819.hg.1	APITD1-CORT	100526739	NM_001243768	-1.25587	6.21552	6.38204	6.05335	APITD1-CORT readthrough	chr1	+	Multiple_Complex	10430102	10452153	10	1p	RefSeq	Homo sapiens APITD1-CORT readthrough (APITD1-CORT), transcript variant 3, mRNA.	0	NM_001243768	Q8N2Z9	NM_001243768	Hs.412311	blood| bone| brain| cervix| connective tissue| embryonic tissue| eye| heart| intestine| kidney| lung| lymph node| ovary| pancreas| parathyroid| pharynx| pituitary gland| placenta| prostate| skin| stomach| testis| uterus| cervical tumor| chondrosarcoma| germ cell tumor| glioma| kidney tumor| leukemia| lung tumor| non-neoplasia| normal| pancreatic tumor| prostate cancer| retinoblastoma| skin tumor|…					NM_001243768	GO:0000775	chromosome, centromeric region	inferred from electronic annotation	NM_001243768	GO:0003677	DNA binding	inferred from direct assay				ENST00000309048	Pfam	IPR029003	Kinetochore component CENP-S	main	Multiple_Complex
TC0100006822.hg.1	PEX14	5195	NM_004565	1.40854	7.59891	7.35583	7.85003	peroxisomal biogenesis factor 14	chr1	+	Multiple_Complex	10472288	10630761	10	1p36.22	RefSeq	Homo sapiens peroxisomal biogenesis factor 14 (PEX14), mRNA.	0	NM_004565	O75381	NM_004565	Hs.149983	adrenal gland| ascites| bladder| blood| bone| brain| cervix| connective tissue| embryonic tissue| esophagus| eye| heart| intestine| kidney| liver| lung| lymph node| mammary gland| mouth| muscle| nerve| ovary| pancreas| parathyroid| pituitary gland| placenta| prostate| skin| stomach| testis| thymus| thyroid| umbilical cord| uterus| bladder carcinoma| breast (mammary gland) tumor| cervical tumor| c…	NM_004565	GO:0006461	protein complex assembly	inferred from direct assay	NM_004565	GO:0005622	intracellular	inferred from direct assay	NM_004565	GO:0003714	transcription corepressor activity	inferred from direct assay				ENST00000356607	Pfam	IPR006785	Peroxisome membrane anchor protein Pex14p, N-terminal	main	Multiple_Complex
TC0100006840.hg.1	TARDBP	23435	NM_007375	-1.02678	10.1317	10.1508	10.1127	TAR DNA binding protein	chr1	+	Multiple_Complex	11012344	11030528	10	1p36.22	RefSeq	Homo sapiens TAR DNA binding protein (TARDBP), mRNA.	0	NM_007375	Q13148																			ENST00000240185	Pfam	IPR000504	RNA recognition motif domain	main	Multiple_Complex
TC0100006849.hg.1	ANGPTL7	10218	NM_021146	1.07232	5.67443	5.62429	5.72502	angiopoietin like 7	chr1	+	Multiple_Complex	11189289	11195981	10	1p36	RefSeq	Homo sapiens angiopoietin-like 7 (ANGPTL7), mRNA.	0	NM_021146	O43827	NM_021146	Hs.146559	adipose tissue| adrenal gland| brain| connective tissue| eye| lung| mammary gland| muscle| nerve| ovary| pituitary gland| prostate| skin| testis| trachea| uterus|adrenal tumor| breast (mammary gland) tumor| germ cell tumor| non-neoplasia| normal| primitive neuroectodermal tumor of the CNS| skin tumor| uterine tumor| fetus| juvenile| adult	NM_021146	GO:0006979	response to oxidative stress	traceable author statement	NM_021146	GO:0005576	extracellular region	inferred from electronic annotation								ENST00000376819	Pfam	IPR002181	Fibrinogen, alpha/beta/gamma chain, C-terminal globular domain	main	Multiple_Complex
TC0100006852.hg.1	UBIAD1	29914	NM_013319	1.03959	9.20942	9.18145	9.23747	UbiA prenyltransferase domain containing 1	chr1	+	Multiple_Complex	11273198	11296049	10	1p36.22	RefSeq	Homo sapiens UbiA prenyltransferase domain containing 1 (UBIAD1), mRNA.	0	NM_013319	Q9Y5Z9	NM_013319	Hs.522933	ascites| blood| bone| bone marrow| brain| cervix| connective tissue| embryonic tissue| esophagus| eye| intestine| kidney| liver| lung| lymph| lymph node| mammary gland| mouth| muscle| ovary| pancreas| parathyroid| pituitary gland| placenta| prostate| salivary gland| skin| spleen| stomach| testis| thymus| trachea| uterus| vascular| breast (mammary gland) tumor| cervical tumor| chondrosarcoma| colo…	NM_013319	GO:0006744	ubiquinone biosynthetic process	inferred from electronic annotation	NM_013319	GO:0005634	nucleus	inferred from direct assay	NM_013319	GO:0004659	prenyltransferase activity	inferred from direct assay				ENST00000376804	Pfam	IPR000537	UbiA prenyltransferase family	main	Multiple_Complex
TC0100006857.hg.1	PTCHD2	57540	NM_020780	1.28403	6.41137	6.23357	6.59425	patched domain containing 2	chr1	+	Multiple_Complex	11479166	11537584	10	1p36.22	RefSeq	Homo sapiens patched domain containing 2 (PTCHD2), mRNA.	0	NM_020780	Q9P2K9	NM_020780	Hs.202355	brain| embryonic tissue| eye| lung| testis| uterus| glioma| lung tumor| normal| primitive neuroectodermal tumor of the CNS| uterine tumor|embryoid body| fetus| adult	NM_020780	GO:0007224	smoothened signaling pathway	non-traceable author statement	NM_020780	GO:0005783	endoplasmic reticulum	inferred from sequence or structural similarity	NM_020780	GO:0008158	hedgehog receptor activity	inferred from electronic annotation				ENST00000294484	Pfam	IPR003392	Patched	main	Multiple_Complex
TC0100006861.hg.1	FBXO44	93611	NM_001014765	-1.63012	7.13188	7.49308	6.7881	F-box protein 44	chr1	+	Multiple_Complex	11654375	11663327	10	1p36.22	RefSeq	Homo sapiens F-box protein 44 (FBXO44), transcript variant 4, mRNA.	0	NM_001014765	Q9H4M3	NM_001014765	Hs.556006	adrenal gland| bladder| blood| brain| cervix| connective tissue| embryonic tissue| eye| heart| intestine| kidney| liver| lung| lymph node| mammary gland| muscle| ovary| pancreas| pituitary gland| prostate| salivary gland| skin| spleen| stomach| testis| thymus| tonsil| trachea| uterus| breast (mammary gland) tumor| gastrointestinal tumor| germ cell tumor| glioma| head and neck tumor| kidney tumor|…					NM_001014765	GO:0019005	SCF ubiquitin ligase complex	inferred from direct assay	NM_001014765	GO:0005515	protein binding	inferred from physical interaction				ENST00000251546	Pfam	IPR001810	F-box domain	main	Multiple_Complex
TC0100006862.hg.1	FBXO6	26270	NM_018438	1.10559	5.65361	5.58166	5.72648	F-box protein 6	chr1	+	Multiple_Complex	11664093	11674354	10	1p36.22	RefSeq	Homo sapiens F-box protein 6 (FBXO6), mRNA.	0	NM_018438	Q9NRD1	NM_018438	Hs.464419	blood| bone| brain| connective tissue| eye| intestine| kidney| lung| mammary gland| mouth| muscle| pancreas| prostate| skin| spleen| testis| thyroid| uterus| breast (mammary gland) tumor| chondrosarcoma| germ cell tumor| glioma| head and neck tumor| leukemia| lung tumor| non-neoplasia| normal| pancreatic tumor| skin tumor| soft tissue/muscle tissue tumor| adult	NM_018438	GO:0000077	DNA damage checkpoint	traceable author statement	NM_018438	GO:0005737	cytoplasm	inferred from direct assay	NM_018438	GO:0001948	glycoprotein binding	inferred from sequence or structural similarity				ENST00000376753	Pfam	IPR001810	F-box domain	main	Multiple_Complex
TC0100006864.hg.1	DRAXIN	374946	NM_198545	-1.11635	8.05921	8.139	7.98021	dorsal inhibitory axon guidance protein	chr1	+	Multiple_Complex	11691722	11725857	10	1p36.22	RefSeq	Homo sapiens dorsal inhibitory axon guidance protein (DRAXIN), mRNA.	0	NM_198545	Q8NBI3	NM_198545	Hs.632364	ascites| brain| embryonic tissue| intestine| ovary| pancreas| testis| uterus| gastrointestinal tumor| germ cell tumor| normal| pancreatic tumor| primitive neuroectodermal tumor of the CNS|embryoid body| blastocyst| fetus| infant| adult	NM_198545	GO:0007411	axon guidance	inferred from sequence or structural similarity	NM_198545	GO:0005576	extracellular region	inferred from sequence or structural similarity	NM_198545	GO:0005515	protein binding	inferred from physical interaction				ENST00000294485	Pfam	IPR029094	Draxin	main	Multiple_Complex
TC0100006865.hg.1	AGTRAP	57085	NM_001040194	-1.0853	8.03905	8.09831	7.98022	angiotensin II receptor-associated protein	chr1	+	Multiple_Complex	11736084	11754802	10	1p36.22	RefSeq	Homo sapiens angiotensin II receptor-associated protein (AGTRAP), transcript variant 2, mRNA.	0	NM_001040194	Q6RW13	NM_001040194	Hs.464438	ascites| blood| bone| bone marrow| brain| cervix| connective tissue| embryonic tissue| esophagus| eye| heart| intestine| kidney| liver| lung| mammary gland| muscle| ovary| pancreas| placenta| prostate| salivary gland| skin| spleen| stomach| testis| thyroid| uterus| vascular| breast (mammary gland) tumor| cervical tumor| chondrosarcoma| colorectal tumor| esophageal tumor| gastrointestinal tumor| g…	NM_001040194	GO:0001666	response to hypoxia	inferred from electronic annotation					NM_001040194	GO:0004945	angiotensin type II receptor activity	inferred from electronic annotation				ENST00000314340	Pfam	IPR009436	Angiotensin II, type I receptor-associated	main	Multiple_Complex
TC0100006866.hg.1	C1orf167	284498	NM_001010881	1.17227	5.94507	5.83152	6.06083	chromosome 1 open reading frame 167	chr1	+	Multiple_Complex	11761787	11789585	10	1p36.22	RefSeq	Homo sapiens chromosome 1 open reading frame 167 (C1orf167), mRNA.	0	NM_001010881	Q5SNV9	NM_001010881	Hs.585415	blood| brain| larynx| lung| mammary gland| placenta| prostate| testis| head and neck tumor| leukemia| lung tumor| normal| fetus| juvenile| adult																				main	Multiple_Complex
TC0100006874.hg.1	PLOD1	5351	NM_000302	-1.16663	8.31436	8.42628	8.20393	procollagen-lysine, 2-oxoglutarate 5-dioxygenase 1	chr1	+	Multiple_Complex	11934205	11975542	10	1p36.22	RefSeq	Homo sapiens procollagen-lysine, 2-oxoglutarate 5-dioxygenase 1 (PLOD1), transcript variant 2, mRNA.	0	NM_000302	Q02809	NM_000302	Hs.75093	adipose tissue| adrenal gland| ascites| bladder| blood| bone| bone marrow| brain| cervix| connective tissue| ear| embryonic tissue| esophagus| eye| heart| intestine| kidney| larynx| liver| lung| lymph| lymph node| mammary gland| mouth| muscle| nerve| ovary| pancreas| pharynx| pituitary gland| placenta| prostate| salivary gland| skin| spleen| stomach| testis| thymus| thyroid| trachea| umbilical co…	NM_000302	GO:0001666	response to hypoxia	inferred from expression pattern	NM_000302	GO:0005789	endoplasmic reticulum membrane	traceable author statement	NM_000302	GO:0008198	ferrous iron binding	inferred from electronic annotation				ENST00000196061	Pfam	IPR005123	Oxoglutarate/iron-dependent dioxygenase	main	Multiple_Complex
TC0100006875.hg.1	MFN2	9927	NM_001127660	-1.09056	8.461	8.52377	8.3987	mitofusin 2	chr1	+	Multiple_Complex	11980181	12013515	10	1p36.22	RefSeq	Homo sapiens mitofusin 2 (MFN2), transcript variant 2, mRNA.	0	NM_001127660	O95140	NM_001127660	Hs.376681	adipose tissue| adrenal gland| ascites| bladder| blood| bone| bone marrow| brain| cervix| connective tissue| ear| embryonic tissue| eye| heart| intestine| kidney| larynx| liver| lung| lymph| lymph node| mammary gland| mouth| muscle| nerve| ovary| pancreas| pharynx| placenta| prostate| salivary gland| skin| spleen| stomach| testis| thymus| thyroid| trachea| umbilical cord| uterus| vascular|adrenal…	NM_001127660	GO:0000423	macromitophagy	traceable author statement	NM_001127660	GO:0005739	mitochondrion	inferred from direct assay	NM_001127660	GO:0003924	GTPase activity	inferred from electronic annotation				ENST00000235329	Pfam	IPR006884	Fzo/mitofusin HR2 domain	main	Multiple_Complex
TC0100006876.hg.1	MIIP	60672	NM_021933	1.07526	7.91409	7.86192	7.96661	migration and invasion inhibitory protein	chr1	+	Multiple_Complex	12019242	12032049	10	1p36.22	RefSeq	Homo sapiens migration and invasion inhibitory protein (MIIP), mRNA.	0	NM_021933	Q5JXC2	NM_021933	Hs.8595	adipose tissue| ascites| bladder| blood| bone marrow| brain| cervix| connective tissue| embryonic tissue| esophagus| eye| heart| intestine| kidney| liver| lung| lymph| mammary gland| mouth| muscle| ovary| pancreas| pituitary gland| placenta| prostate| skin| spleen| stomach| testis| thymus| thyroid| umbilical cord| uterus| vascular| breast (mammary gland) tumor| cervical tumor| chondrosarcoma| col…	NM_021933	GO:0010972	negative regulation of G2/M transition of mitotic cell cycle	inferred from electronic annotation					NM_021933	GO:0005515	protein binding	inferred from physical interaction								main	Multiple_Complex
TC0100006877.hg.1	MIIP		MIIP.lAug10-unspliced	1.05755	4.57007	4.52988	4.61061	Transcript Identified by AceView, Entrez Gene ID(s) 60672	chr1	+	Unassigned	12023790	12024159	6		Ace View	Transcript Identified by AceView, Entrez Gene ID(s) 60672	0																									main	Unassigned
TC0100006880.hg.1	TNFRSF8	943	NM_001243	-1.99983	6.77249	7.29086	6.29098	tumor necrosis factor receptor superfamily, member 8	chr1	+	Multiple_Complex	12063377	12144207	10	1p36	RefSeq	Homo sapiens tumor necrosis factor receptor superfamily, member 8 (TNFRSF8), transcript variant 1, mRNA.	0	NM_001243	P28908	NM_001243	Hs.1314	blood| embryonic tissue| intestine| lung| lymph node| salivary gland| testis| uterus| germ cell tumor| leukemia| lung tumor| lymphoma| normal| blastocyst| juvenile| adult	NM_001243	GO:0006954	inflammatory response	not recorded	NM_001243	GO:0005737	cytoplasm	inferred from electronic annotation	NM_001243	GO:0004888	transmembrane signaling receptor activity	traceable author statement				ENST00000263932	Pfam	IPR001368	TNFR/NGFR cysteine-rich region	main	Multiple_Complex
TC0100006881.hg.1	TNFRSF1B	7133	NM_001066	1.14824	6.01407	5.91519	6.11461	tumor necrosis factor receptor superfamily, member 1B	chr1	+	Multiple_Complex	12166943	12209228	10	1p36.22	RefSeq	Homo sapiens tumor necrosis factor receptor superfamily, member 1B (TNFRSF1B), mRNA.	0	NM_001066	P20333	NM_001066	Hs.256278	adipose tissue| adrenal gland| ascites| blood| bone| brain| connective tissue| eye| heart| intestine| kidney| lung| lymph node| mammary gland| muscle| nerve| ovary| pancreas| pharynx| pituitary gland| placenta| prostate| skin| spleen| stomach| testis| thymus| uterus| vascular| breast (mammary gland) tumor| chondrosarcoma| colorectal tumor| gastrointestinal tumor| germ cell tumor| glioma| leukemia…	NM_001066	GO:0006954	inflammatory response	not recorded	NM_001066	GO:0005576	extracellular region	inferred from electronic annotation	NM_001066	GO:0005031	tumor necrosis factor-activated receptor activity	inferred from electronic annotation	NM_001066	GenMAPP	Apoptosis	ENST00000376259	Pfam	IPR001368	TNFR/NGFR cysteine-rich region	main	Multiple_Complex
TC0100006884.hg.1	VPS13D	55187	NM_015378	-1.20979	6.21094	6.34984	6.07508	vacuolar protein sorting 13 homolog D (S. cerevisiae)	chr1	+	Multiple_Complex	12230039	12512047	10	1p36.22	RefSeq	Homo sapiens vacuolar protein sorting 13 homolog D (S. cerevisiae) (VPS13D), transcript variant 1, mRNA.	0	NM_015378	Q5THJ4	NM_015378	Hs.439381	adipose tissue| ascites| blood| bone| bone marrow| brain| connective tissue| embryonic tissue| esophagus| eye| heart| intestine| kidney| larynx| liver| lung| lymph node| mammary gland| mouth| muscle| nerve| ovary| pancreas| parathyroid| pharynx| placenta| prostate| skin| stomach| testis| thymus| thyroid| trachea| uterus| breast (mammary gland) tumor| chondrosarcoma| colorectal tumor| esophageal t…	NM_015378	GO:0006623	protein targeting to vacuole	not recorded	NM_015378	GO:0005622	intracellular	not recorded	ENST00000011700	GO:0005515	protein binding	inferred from electronic annotation				ENST00000011700	Pfam	IPR009543	Vacuolar protein sorting-associated protein 13, SHR-binding domain	main	Multiple_Complex
TC0100006900.hg.1	AADACL4	343066	NM_001013630	1.84012	4.69067	4.27135	5.15115	arylacetamide deacetylase-like 4	chr1	+	Coding	12644547	12667086	10	1p36.21	RefSeq	Homo sapiens arylacetamide deacetylase-like 4 (AADACL4), mRNA.	0	NM_001013630	Q5VUY2	NM_001013630	Hs.209954	normal| fetus	NM_001013630	GO:0008152	metabolic process	inferred from electronic annotation	NM_001013630	GO:0016021	integral component of membrane	inferred from electronic annotation	NM_001013630	GO:0052689	carboxylic ester hydrolase activity	inferred from electronic annotation				ENST00000376221	Pfam	IPR013094	Alpha/beta hydrolase fold-3	main	Coding
TC0100006903.hg.1	AADACL3	126767	NM_001103170	-1.13909	4.39611	4.49105	4.30317	arylacetamide deacetylase-like 3	chr1	+	Multiple_Complex	12716115	12728759	10	1p36.21	RefSeq	Homo sapiens arylacetamide deacetylase-like 3 (AADACL3), transcript variant 1, mRNA.	0	NM_001103170	Q5VUY0	NM_001103170	Hs.464705	placenta| skin| normal| adult	NM_001103170	GO:0008152	metabolic process	inferred from electronic annotation					NM_001103170	GO:0016787	hydrolase activity	inferred from electronic annotation				ENST00000359318	Pfam	IPR013094	Alpha/beta hydrolase fold-3	main	Multiple_Complex
TC0100006905.hg.1	C1orf158	93190	NM_152290	1.04659	3.00494	2.97227	3.03796	chromosome 1 open reading frame 158	chr1	+	Multiple_Complex	12746186	12763699	10	1p36.21	RefSeq	Homo sapiens chromosome 1 open reading frame 158 (C1orf158), mRNA.	0	NM_152290	Q8N1D5	NM_152290	Hs.98095	bone| brain| lung| ovary| testis| uterus| chondrosarcoma| germ cell tumor| normal| uterine tumor| adult																				main	Multiple_Complex
TC0100006906.hg.1	C1orf158		C1orf158.eAug10-unspliced	1.20684	2.97359	2.84107	3.1123	Transcript Identified by AceView, Entrez Gene ID(s) 93190	chr1	+	Unassigned	12756790	12757297	6		Ace View	Transcript Identified by AceView, Entrez Gene ID(s) 93190	0																									main	Unassigned
TC0100006907.hg.1	PRAMEF12	390999	NM_001080830	-1.16099	5.45256	5.5613	5.34595	PRAME family member 12	chr1	+	Coding	12774841	12777906	10	1p36.21	RefSeq	Homo sapiens PRAME family member 12 (PRAMEF12), mRNA.	0	ENST00000357726	O95522	NM_001080830	Hs.156406	germ cell tumor	NM_001080830	GO:0008284	positive regulation of cell proliferation	inferred from electronic annotation					NM_001080830	GO:0042974	retinoic acid receptor binding	inferred from electronic annotation								main	Coding
TC0100006908.hg.1	PRAMEF1	65121	NM_001294139	1.09135	3.97715	3.91459	4.0407	PRAME family member 1	chr1	+	Multiple_Complex	12791397	12796628	10	1p36.21	RefSeq	Homo sapiens PRAME family member 1 (PRAMEF1), transcript variant 2, mRNA.	0	NM_001294139	O95521	NM_001294139	Hs.454859	brain| testis| normal| adult	NM_001294139	GO:0008284	positive regulation of cell proliferation	inferred from electronic annotation					NM_001294139	GO:0042974	retinoic acid receptor binding	inferred from electronic annotation								main	Multiple_Complex
TC0100006910.hg.1	PRAMEF2	65122	NM_023014	1.29366	3.77617	3.59501	3.96647	PRAME family member 2	chr1	+	Coding	12857086	12861909	10	1p36.21	RefSeq	Homo sapiens PRAME family member 2 (PRAMEF2), mRNA.	0	NM_023014	O60811	NM_023014	Hs.104991	brain| testis| normal| primitive neuroectodermal tumor of the CNS| juvenile	NM_023014	GO:0008284	positive regulation of cell proliferation	inferred from electronic annotation					NM_023014	GO:0042974	retinoic acid receptor binding	inferred from electronic annotation								main	Coding
TC0100006912.hg.1	PRAMEF7	441871	NM_001012277	1.07525	4.4256	4.37357	4.47824	PRAME family member 7	chr1	+	Coding	12916610	12920482	10	1p36.21	RefSeq	Homo sapiens PRAME family member 7 (PRAMEF7), mRNA.	0	NM_001012277	Q5VXH5	NM_001012277	Hs.553832		NM_001012277	GO:0008284	positive regulation of cell proliferation	inferred from electronic annotation					NM_001012277	GO:0042974	retinoic acid receptor binding	inferred from electronic annotation								main	Coding
TC0100006920.hg.1	PRAMEF9	343070	ENST00000415919	-1.08936	4.97137	5.03349	4.91001	PRAME family member 9	chr1	+	Coding	13172455	13179464	10	1p36.21	ENSEMBL	PRAME family member 25 [gene_biotype:protein_coding transcript_biotype:protein_coding]	0	ENST00000415919	A0A096LNW4				ENST00000415919	GO:0008284	positive regulation of cell proliferation	inferred from electronic annotation					ENST00000415919	GO:0042974	retinoic acid receptor binding	inferred from electronic annotation								main	Coding
TC0100006922.hg.1	PRAMEF5	343068	ENST00000622421	-1.26701	5.73791	5.91116	5.56973	PRAME family member 5	chr1	+	Coding	13254198	13263435	10	1p36.21	ENSEMBL	PRAME family member 5 [gene_biotype:protein_coding transcript_biotype:protein_coding]	0	ENST00000622421	Q5TYX0	ENST00000622421	Hs.567864		ENST00000622421	GO:0008284	positive regulation of cell proliferation	inferred from electronic annotation					ENST00000622421	GO:0042974	retinoic acid receptor binding	inferred from electronic annotation								main	Coding
TC0100006925.hg.1	PRAMEF16	654348	NM_001045480	1.4039	4.02411	3.78682	4.27626	PRAME family member 16	chr1	+	Coding	13389628	13392631	10	1p36.21	RefSeq	Homo sapiens PRAME family member 16 (PRAMEF16), mRNA.	0	NM_001045480	O60809	NM_001045480	Hs.684629		NM_001045480	GO:0008284	positive regulation of cell proliferation	inferred from electronic annotation					NM_001045480	GO:0042974	retinoic acid receptor binding	inferred from electronic annotation								main	Coding
TC0100006926.hg.1	PRAMEF20	645425	NM_001099852	-1.19835	3.77172	3.9045	3.64345	PRAME family member 20	chr1	+	Coding	13410450	13421328	10	1p36.21	RefSeq	Homo sapiens PRAME family member 20 (PRAMEF20), mRNA.	0	NM_001099852	Q5VT98	NM_001099852	Hs.700561		NM_001099852	GO:0008284	positive regulation of cell proliferation	inferred from electronic annotation					NM_001099852	GO:0042974	retinoic acid receptor binding	inferred from electronic annotation								main	Coding
TC0100006931.hg.1	PDPN	10630	NM_001006624	-2.50123	9.04509	9.73055	8.40791	podoplanin	chr1	+	Multiple_Complex	13583465	13617957	10	1p36.21	RefSeq	Homo sapiens podoplanin (PDPN), transcript variant 3, mRNA.	0	NM_001006624	Q86YL7	NM_001006624	Hs.468675	adrenal gland| blood| bone| brain| connective tissue| ear| embryonic tissue| esophagus| eye| heart| intestine| kidney| lung| lymph node| mammary gland| mouth| muscle| nerve| ovary| pancreas| pharynx| placenta| prostate| skin| stomach| testis| thymus| thyroid| trachea| umbilical cord| uterus| vascular|adrenal tumor| chondrosarcoma| colorectal tumor| esophageal tumor| gastrointestinal tumor| germ c…									NM_001006624	GO:0005372	water transmembrane transporter activity	inferred from sequence or structural similarity				ENST00000294489	Pfam	IPR008783	Podoplanin	main	Multiple_Complex
TC0100006937.hg.1	PRDM2	7799	NM_001007257	1.18987	7.74653	7.62215	7.87295	PR domain containing 2, with ZNF domain	chr1	+	Multiple_Complex	13700198	13825079	10	1p36.21	RefSeq	Homo sapiens PR domain containing 2, with ZNF domain (PRDM2), transcript variant 3, mRNA.	0	NM_001007257	Q13029	NM_001007257	Hs.371823	adipose tissue| bladder| blood| bone| bone marrow| brain| embryonic tissue| eye| heart| intestine| kidney| liver| lung| lymph| lymph node| mammary gland| mouth| muscle| nerve| ovary| pancreas| parathyroid| pharynx| placenta| prostate| skin| spleen| stomach| testis| thymus| thyroid| uterus| vascular| bladder carcinoma| breast (mammary gland) tumor| chondrosarcoma| colorectal tumor| gastrointestina…	NM_001007257	GO:0006351	transcription, DNA-templated	inferred from electronic annotation	NM_001007257	GO:0005634	nucleus	inferred from direct assay	NM_001007257	GO:0003677	DNA binding	inferred from electronic annotation				ENST00000235372	Pfam	IPR001214	SET domain	main	Multiple_Complex
TC0100006954.hg.1	KAZN	23254	NM_001017999	-1.04383	7.05356	7.08457	7.02269	kazrin, periplakin interacting protein	chr1	+	Multiple_Complex	14598704	15118048	10	1p36.21	RefSeq	Homo sapiens kazrin, periplakin interacting protein (KAZN), transcript variant D, mRNA.	0	NM_001017999	Q674X7	NM_001017999	Hs.368823	adrenal gland| blood| bone| bone marrow| brain| connective tissue| esophagus| eye| intestine| kidney| liver| lung| mammary gland| muscle| ovary| parathyroid| placenta| prostate| skin| spleen| stomach| testis| uterus| vascular| breast (mammary gland) tumor| chondrosarcoma| colorectal tumor| germ cell tumor| glioma| kidney tumor| leukemia| liver tumor| lung tumor| non-neoplasia| normal| ovarian tum…	NM_001017999	GO:0031424	keratinization	inferred from electronic annotation	NM_001017999	GO:0001533	cornified envelope	inferred from direct assay	NM_001017999	GO:0005515	protein binding	inferred from physical interaction				ENST00000376030	Pfam	IPR001660	Sterile alpha motif domain	main	Multiple_Complex
TC0100006977.hg.1	TMEM51	55092	NM_001136216	-1.10117	7.01161	7.08148	6.94244	transmembrane protein 51	chr1	+	Coding	15152532	15220480	10	1p36.21	RefSeq	Homo sapiens transmembrane protein 51 (TMEM51), transcript variant 1, mRNA.	0	NM_001136216	Q9NW97	NM_001136216	Hs.465305	adrenal gland| ascites| bladder| blood| bone| brain| connective tissue| ear| embryonic tissue| esophagus| eye| intestine| kidney| larynx| liver| lung| lymph node| mammary gland| nerve| ovary| pancreas| parathyroid| placenta| prostate| skin| stomach| testis| thymus| thyroid| umbilical cord| uterus| breast (mammary gland) tumor| chondrosarcoma| colorectal tumor| esophageal tumor| gastrointestinal t…	NM_001136216	GO:0008150	biological_process	no biological data available	NM_001136216	GO:0016021	integral component of membrane	inferred from electronic annotation	NM_001136216	GO:0005515	protein binding	inferred from physical interaction				ENST00000376008	Pfam	IPR029265	Transmembrane protein 51	main	Coding
TC0100006982.hg.1	EFHD2	79180	NM_024329	-1.33783	7.10536	7.31841	6.89852	EF-hand domain family member D2	chr1	+	Coding	15409895	15430343	10	1p36.21	RefSeq	Homo sapiens EF-hand domain family, member D2 (EFHD2), mRNA.	0	NM_024329	Q96C19	NM_024329	Hs.465374	adrenal gland| ascites| blood| bone| bone marrow| brain| cervix| connective tissue| ear| embryonic tissue| esophagus| eye| intestine| kidney| lung| lymph| lymph node| mammary gland| muscle| ovary| pancreas| pharynx| pituitary gland| placenta| prostate| salivary gland| skin| spleen| stomach| testis| thyroid| uterus| vascular|adrenal tumor| bladder carcinoma| breast (mammary gland) tumor| cervical …					NM_024329	GO:0045121	membrane raft	inferred from electronic annotation	NM_024329	GO:0005509	calcium ion binding	inferred from electronic annotation				ENST00000375980	Pfam	IPR011992	EF-hand domain pair	main	Coding
TC0100006983.hg.1	CTRC	11330	NM_007272	-1.19405	4.96756	5.09714	4.84128	chymotrypsin C (caldecrin)	chr1	+	Multiple_Complex	15438439	15449242	10	1p36.21	RefSeq	Homo sapiens chymotrypsin C (caldecrin) (CTRC), mRNA.	0	NM_007272	Q99895	NM_007272	Hs.631869	bladder| liver| mammary gland| pancreas| prostate| spleen| testis| breast (mammary gland) tumor| normal| pancreatic tumor| fetus| adult	NM_007272	GO:0006508	proteolysis	inferred from electronic annotation	NM_007272	GO:0005576	extracellular region	traceable author statement	NM_007272	GO:0004252	serine-type endopeptidase activity	inferred from electronic annotation				ENST00000375949	Pfam	IPR001254	Serine proteases, trypsin domain	main	Multiple_Complex
TC0100006989.hg.1	DNAJC16	23341	NM_001287811	1.44586	8.57395	8.31211	8.84404	DnaJ (Hsp40) homolog, subfamily C, member 16	chr1	+	Multiple_Complex	15526813	15592379	10	1p36.1	RefSeq	Homo sapiens DnaJ (Hsp40) homolog, subfamily C, member 16 (DNAJC16), transcript variant 2, mRNA.	0	NM_001287811	Q9Y2G8	NM_001287811	Hs.655410	ascites| blood| bone marrow| brain| connective tissue| embryonic tissue| eye| heart| intestine| kidney| liver| lung| lymph node| mouth| muscle| nerve| ovary| pancreas| pharynx| pituitary gland| placenta| prostate| skin| spleen| testis| thymus| thyroid| trachea| uterus| chondrosarcoma| colorectal tumor| gastrointestinal tumor| germ cell tumor| glioma| head and neck tumor| leukemia| lymphoma| non-n…	NM_001287811	GO:0045454	cell redox homeostasis	inferred from electronic annotation	NM_001287811	GO:0005623	cell	inferred from electronic annotation								ENST00000375838	Pfam	IPR001623	DnaJ domain	main	Multiple_Complex
TC0100006991.hg.1	RSC1A1	6248	NM_006511	1.22559	8.46008	8.31461	8.60809	regulatory solute carrier protein, family 1, member 1	chr1	+	Multiple_Complex	15617458	15669044	10	1p36.1	RefSeq	Homo sapiens regulatory solute carrier protein, family 1, member 1 (RSC1A1), mRNA.	0	NM_006511	Q92681	NM_006511	Hs.239459	ear| embryonic tissue| intestine| kidney| liver| lung| mouth| nerve| placenta| prostate| thyroid| colorectal tumor| head and neck tumor| liver tumor| normal| prostate cancer|embryoid body| blastocyst| fetus| juvenile| adult	NM_006511	GO:0006351	transcription, DNA-templated	inferred from electronic annotation	NM_006511	GO:0005634	nucleus	inferred from direct assay	NM_006511	GO:0008200	ion channel inhibitor activity	traceable author statement				ENST00000480945	Pfam	IPR000626	Ubiquitin domain	main	Multiple_Complex
TC0100006994.hg.1	PLEKHM2	23207	NM_015164	1.00537	7.49152	7.48766	7.49539	pleckstrin homology domain containing, family M (with RUN domain) member 2	chr1	+	Multiple_Complex	15684332	15734769	10	1p36.21	RefSeq	Homo sapiens pleckstrin homology domain containing, family M (with RUN domain) member 2 (PLEKHM2), mRNA.	0	NM_015164	Q8IWE5	NM_015164	Hs.646775	ascites| blood| bone| bone marrow| brain| cervix| connective tissue| embryonic tissue| esophagus| eye| heart| intestine| kidney| liver| lung| lymph| lymph node| mammary gland| muscle| nerve| ovary| pancreas| parathyroid| pharynx| pituitary gland| placenta| prostate| salivary gland| skin| spleen| stomach| testis| thymus| thyroid| tonsil| uterus| breast (mammary gland) tumor| cervical tumor| chondr…	NM_015164	GO:0007030	Golgi organization	inferred from mutant phenotype	NM_015164	GO:0005737	cytoplasm	inferred from electronic annotation	NM_015164	GO:0005515	protein binding	inferred from physical interaction				ENST00000375793	Pfam	IPR001849	Pleckstrin homology domain	main	Multiple_Complex
TC0100006997.hg.1	SLC25A34	284723	NM_207348	1.10594	7.39088	7.3186	7.46388	solute carrier family 25, member 34	chr1	+	Multiple_Complex	15736314	15741396	10	1p36.21	RefSeq	Homo sapiens solute carrier family 25, member 34 (SLC25A34), mRNA.	0	NM_207348	Q6PIV7	NM_207348	Hs.631867	adipose tissue| bladder| bone| brain| intestine| lung| mammary gland| muscle| placenta| testis| breast (mammary gland) tumor| germ cell tumor| lung tumor| normal| adult	NM_207348	GO:0006810	transport	inferred from electronic annotation	NM_207348	GO:0005743	mitochondrial inner membrane	inferred from electronic annotation								ENST00000294454	Pfam	IPR018108	Mitochondrial substrate/solute carrier	main	Multiple_Complex
TC0100006998.hg.1	TMEM82	388595	NM_001013641	-1.03799	6.05386	6.08081	6.02702	transmembrane protein 82	chr1	+	Multiple_Complex	15742422	15747982	10	1p36.21	RefSeq	Homo sapiens transmembrane protein 82 (TMEM82), mRNA.	0	NM_001013641	A0PJX8	NM_001013641	Hs.454828	liver| normal| adult					NM_001013641	GO:0016021	integral component of membrane	inferred from electronic annotation												main	Multiple_Complex
TC0100006999.hg.1	FBLIM1	54751	NM_001024215	1.06603	5.83883	5.79289	5.88514	filamin binding LIM protein 1	chr1	+	Multiple_Complex	15756607	15786594	10	1p36.21	RefSeq	Homo sapiens filamin binding LIM protein 1 (FBLIM1), transcript variant 2, mRNA.	0	NM_001024215	Q8WUP2	NM_001024215	Hs.530101	adrenal gland| ascites| bladder| bone| bone marrow| brain| cervix| connective tissue| embryonic tissue| esophagus| eye| heart| intestine| kidney| larynx| liver| lung| mammary gland| mouth| muscle| ovary| pancreas| parathyroid| placenta| prostate| salivary gland| skin| spleen| stomach| testis| trachea| umbilical cord| uterus| vascular| cervical tumor| chondrosarcoma| colorectal tumor| esophageal t…	NM_001024215	GO:0008360	regulation of cell shape	inferred from electronic annotation	NM_001024215	GO:0001725	stress fiber	inferred from direct assay	NM_001024215	GO:0005515	protein binding	inferred from physical interaction				ENST00000332305	Pfam	IPR001781	Zinc finger, LIM-type	main	Multiple_Complex
TC0100007006.hg.1	SPEN	23013	NM_015001	1.1809	8.90385	8.78471	9.0246	spen family transcriptional repressor	chr1	+	Multiple_Complex	15847864	15940460	10	1p36	RefSeq	Homo sapiens spen family transcriptional repressor (SPEN), mRNA.	0	NM_015001	Q96T58	NM_015001	Hs.744843	ascites| bladder| blood| bone| bone marrow| brain| connective tissue| embryonic tissue| eye| heart| intestine| kidney| liver| lung| lymph| lymph node| mammary gland| mouth| muscle| nerve| ovary| pancreas| parathyroid| pharynx| placenta| prostate| skin| stomach| testis| thyroid| uterus| vascular| bladder carcinoma| breast (mammary gland) tumor| chondrosarcoma| colorectal tumor| gastrointestinal tu…	NM_015001	GO:0000122	negative regulation of transcription from RNA polymerase II promoter	inferred from direct assay	NM_015001	GO:0005654	nucleoplasm	inferred from direct assay	NM_015001	GO:0000166	nucleotide binding	inferred from electronic annotation				ENST00000375759	Pfam	IPR000504	RNA recognition motif domain	main	Multiple_Complex
TC0100007017.hg.1	C1orf64	149563	NM_178840	1.4184	5.77152	5.5249	6.02916	chromosome 1 open reading frame 64	chr1	+	Coding	16004236	16008807	10	1p36.13	RefSeq	Homo sapiens chromosome 1 open reading frame 64 (C1orf64), mRNA.	0	NM_178840	Q8NEQ6	NM_178840	Hs.29190	bone| brain| connective tissue| heart| kidney| mammary gland| pituitary gland| prostate| breast (mammary gland) tumor| chondrosarcoma| germ cell tumor| glioma| normal| soft tissue/muscle tissue tumor| fetus| adult																ENST00000329454	Pfam	IPR027852	Protein of unknown function DUF4654	main	Coding
TC0100007020.hg.1	CLCNKB	1188	NM_000085	1.05127	5.19261	5.15667	5.22881	chloride channel, voltage-sensitive Kb	chr1	+	Coding	16043736	16057326	10	1p36	RefSeq	Homo sapiens chloride channel, voltage-sensitive Kb (CLCNKB), transcript variant 1, mRNA.	0	NM_000085	P51801	NM_000085	Hs.352243	brain| connective tissue| eye| heart| intestine| kidney| pancreas| parathyroid| placenta| prostate| testis| thyroid| uterus| head and neck tumor| kidney tumor| non-neoplasia| normal| retinoblastoma| fetus| adult	NM_000085	GO:0006810	transport	traceable author statement	NM_000085	GO:0005886	plasma membrane	traceable author statement	NM_000085	GO:0005247	voltage-gated chloride channel activity	inferred from electronic annotation				ENST00000375667	Pfam	IPR000644	CBS domain	main	Coding
TC0100007038.hg.1	NECAP2	55707	NM_001145277	1.42158	7.11855	6.86933	7.37682	NECAP endocytosis associated 2	chr1	+	Multiple_Complex	16440672	16460089	10	1p36.13	RefSeq	Homo sapiens NECAP endocytosis associated 2 (NECAP2), transcript variant 2, mRNA.	0	NM_001145277	Q9NVZ3	NM_001145277	Hs.437385	adrenal gland| ascites| bladder| blood| bone| bone marrow| brain| cervix| connective tissue| embryonic tissue| esophagus| eye| heart| intestine| kidney| lung| lymph| lymph node| mammary gland| mouth| muscle| ovary| pancreas| parathyroid| pharynx| placenta| prostate| salivary gland| skin| spleen| stomach| testis| thymus| tonsil| umbilical cord| uterus| vascular|adrenal tumor| bladder carcinoma| br…	NM_001145277	GO:0006897	endocytosis	inferred from sequence or structural similarity	NM_001145277	GO:0005622	intracellular	inferred from direct assay								ENST00000337132	Pfam	IPR012466	Adaptin ear-binding coat-associated protein 1 NECAP-1	main	Multiple_Complex
TC0100007050.hg.1	FAM231B	100133301	NM_001310155	-1.57635	4.52002	4.86022	4.20363	family with sequence similarity 231, member B	chr1	+	Coding	16538724	16540035	10	1p36.13	RefSeq	Homo sapiens family with sequence similarity 231, member B (FAM231B), mRNA.	0	NM_001310155	A6NCW3																							main	Coding
TC0100007063.hg.1	FAM231C	729587	NM_001310138	-1.15606	6.22776	6.33324	6.12403	family with sequence similarity 231, member C	chr1	+	Coding	16673003	16673657	10	1p36.13	RefSeq	Homo sapiens family with sequence similarity 231, member C (FAM231C), mRNA.	0	NM_001310138	P0DMU4																							main	Coding
TC0100007091.hg.1	CROCC		hsa_circ_0092359	1.22535	6.07715	5.93232	6.22552	Zhang2013 ALT_ACCEPTOR, ALT_DONOR, coding, INTERNAL, intronic best transcript NM_014675	chr1	+	NonCoding	16944903	16945102	6		circbase	Zhang2013 ALT_ACCEPTOR, ALT_DONOR, coding, INTERNAL, intronic best transcript NM_014675	0																									main	NonCoding
TC0100007102.hg.1	PADI1	29943	NM_013358	-1.01565	6.06223	6.07344	6.05104	peptidyl arginine deiminase, type I	chr1	+	Multiple_Complex	17205126	17246006	10	1p36.13	RefSeq	Homo sapiens peptidyl arginine deiminase, type I (PADI1), mRNA.	0	NM_013358	Q9ULC6	NM_013358	Hs.412941	brain| esophagus| eye| intestine| kidney| mouth| muscle| pancreas| placenta| skin| stomach| trachea| uterus| colorectal tumor| gastrointestinal tumor| germ cell tumor| head and neck tumor| normal| pancreatic tumor| skin tumor| uterine tumor| fetus| adult	NM_013358	GO:0018101	protein citrullination	inferred from electronic annotation	NM_013358	GO:0005737	cytoplasm	inferred from electronic annotation	NM_013358	GO:0004668	protein-arginine deiminase activity	inferred from electronic annotation	NM_013358	HumanCyc	PWY-4921	ENST00000375471	Pfam	IPR013530	Protein-arginine deiminase, C-terminal	main	Multiple_Complex
TC0100007103.hg.1	PADI3	51702	NM_016233	1.0656	5.51337	5.46773	5.55939	peptidyl arginine deiminase, type III	chr1	+	Coding	17249098	17284233	10	1p36.13	RefSeq	Homo sapiens peptidyl arginine deiminase, type III (PADI3), mRNA.	0	NM_016233	Q9ULW8	NM_016233	Hs.149195	brain| embryonic tissue| mouth| muscle| pancreas| pharynx| stomach| glioma| head and neck tumor| normal| pancreatic tumor| blastocyst| fetus| adult	NM_016233	GO:0018101	protein citrullination	inferred from electronic annotation	NM_016233	GO:0005737	cytoplasm	inferred from electronic annotation	NM_016233	GO:0004668	protein-arginine deiminase activity	inferred from electronic annotation	NM_016233	HumanCyc	PWY-4921	ENST00000375460	Pfam	IPR013530	Protein-arginine deiminase, C-terminal	main	Coding
TC0100007105.hg.1	PADI4	23569	NM_012387	1.22572	4.38596	4.2416	4.53523	peptidyl arginine deiminase, type IV	chr1	+	Multiple_Complex	17308195	17364004	10	1p36.13	RefSeq	Homo sapiens peptidyl arginine deiminase, type IV (PADI4), mRNA.	0	NM_012387	Q9UM07	NM_012387	Hs.522969	blood| bone marrow| brain| eye| intestine| kidney| lung| spleen| testis| leukemia| non-neoplasia| normal| fetus| adult	NM_012387	GO:0006325	chromatin organization	traceable author statement	NM_012387	GO:0005634	nucleus	inferred from direct assay	NM_012387	GO:0004668	protein-arginine deiminase activity	inferred from direct assay	NM_012387	HumanCyc	PWY-4921	ENST00000375448	Pfam	IPR013530	Protein-arginine deiminase, C-terminal	main	Multiple_Complex
TC0100007108.hg.1	PADI6	353238	NM_207421	1.16101	4.67816	4.57171	4.78709	peptidyl arginine deiminase, type VI	chr1	+	Multiple_Complex	17372196	17401699	10	1p36.13	RefSeq	Homo sapiens peptidyl arginine deiminase, type VI (PADI6), mRNA.	0	NM_207421	Q6TGC4	NM_207421	Hs.531598	skin| normal	NM_207421	GO:0007010	cytoskeleton organization	inferred from electronic annotation	NM_207421	GO:0005634	nucleus	inferred from electronic annotation	NM_207421	GO:0004668	protein-arginine deiminase activity	inferred from electronic annotation				ENST00000619609	Pfam	IPR013530	Protein-arginine deiminase, C-terminal	main	Multiple_Complex
TC0100007117.hg.1	ARHGEF10L	55160	NM_001011722	1.12217	6.25732	6.17473	6.34102	Rho guanine nucleotide exchange factor 10 like	chr1	+	Multiple_Complex	17539835	17697875	10	1p36.13	RefSeq	Homo sapiens Rho guanine nucleotide exchange factor (GEF) 10-like (ARHGEF10L), transcript variant 2, mRNA.	0	NM_001011722	Q9HCE6	NM_001011722	Hs.443460	ascites| bladder| blood| bone| brain| connective tissue| embryonic tissue| esophagus| eye| heart| intestine| kidney| liver| lung| mammary gland| mouth| muscle| nerve| ovary| pancreas| placenta| prostate| skin| spleen| stomach| testis| thymus| thyroid| trachea| uterus| breast (mammary gland) tumor| chondrosarcoma| colorectal tumor| gastrointestinal tumor| germ cell tumor| glioma| head and neck tum…	NM_001011722	GO:0035023	regulation of Rho protein signal transduction	inferred from electronic annotation	NM_001011722	GO:0005737	cytoplasm	inferred from electronic annotation	NM_001011722	GO:0005089	Rho guanyl-nucleotide exchange factor activity	inferred from electronic annotation				ENST00000361221	Pfam	IPR000219	Dbl homology (DH) domain	main	Multiple_Complex
TC0100007127.hg.1	ACTL8	81569	NM_030812	1.01107	4.38853	4.3806	4.39648	actin-like 8	chr1	+	Multiple_Complex	17755313	17827063	10	1p36.13	RefSeq	Homo sapiens actin-like 8 (ACTL8), mRNA.	0	NM_030812	Q9H568	NM_030812	Hs.2149	brain| cervix| intestine| lung| testis| uterus| germ cell tumor| glioma| lung tumor| lymphoma| normal| adult	NM_030812	GO:0030855	epithelial cell differentiation	inferred from expression pattern	NM_030812	GO:0005737	cytoplasm	inferred from electronic annotation	NM_030812	GO:0005515	protein binding	inferred from physical interaction				ENST00000375406	Pfam	IPR004000	Actin family	main	Multiple_Complex
TC0100007136.hg.1	IGSF21	84966	NM_032880	-1.18147	7.02253	7.14385	6.90327	immunoglobin superfamily, member 21	chr1	+	Multiple_Complex	18107746	18378483	10	1p36.13	RefSeq	Homo sapiens immunoglobin superfamily, member 21 (IGSF21), mRNA.	0	NM_032880	Q96ID5	NM_032880	Hs.212511	brain| embryonic tissue| eye| kidney| lung| mammary gland| pancreas| prostate| spleen| testis| vascular| breast (mammary gland) tumor| germ cell tumor| glioma| non-neoplasia| normal| pancreatic tumor| primitive neuroectodermal tumor of the CNS| retinoblastoma| fetus| adult					NM_032880	GO:0005576	extracellular region	inferred from electronic annotation	ENST00000251296	GO:0005515	protein binding	inferred from electronic annotation				ENST00000251296	Pfam	IPR013106	Immunoglobulin V-set domain	main	Multiple_Complex
TC0100007144.hg.1	KLHDC7A	127707	NM_152375	-1.60863	5.34577	5.69967	5.01384	kelch domain containing 7A	chr1	+	Multiple_Complex	18480930	18486126	10	1p36.13	RefSeq	Homo sapiens kelch domain containing 7A (KLHDC7A), mRNA.	0	NM_152375	Q5VTJ3	NM_152375	Hs.406913	brain| kidney| lung| mouth| ovary| thyroid| trachea| germ cell tumor| head and neck tumor| normal| fetus| adult	NM_152375	GO:0016567	protein ubiquitination	not recorded	NM_152375	GO:0016021	integral component of membrane	inferred from electronic annotation	NM_152375	GO:0004842	ubiquitin-protein transferase activity	not recorded				ENST00000400664	Pfam	IPR006652	Kelch repeat type 1	main	Multiple_Complex
TC0100007147.hg.1	PAX7	5081	NM_001135254	1.61525	8.40941	8.07064	8.7624	paired box 7	chr1	+	Multiple_Complex	18631006	18748875	10	1p36.13	RefSeq	Homo sapiens paired box 7 (PAX7), transcript variant 3, mRNA.	0	NM_001135254	P23759	NM_001135254	Hs.113253	brain| connective tissue| embryonic tissue| eye| kidney| testis| germ cell tumor| glioma| kidney tumor| normal| primitive neuroectodermal tumor of the CNS| soft tissue/muscle tissue tumor| fetus| juvenile| adult	NM_001135254	GO:0006338	chromatin remodeling	inferred from electronic annotation	NM_001135254	GO:0005634	nucleus	inferred from electronic annotation	NM_001135254	GO:0000983	transcription factor activity, RNA polymerase II core promoter sequence-specific	inferred from electronic annotation				ENST00000375375	Pfam	IPR001356	Homeobox domain	main	Multiple_Complex
TC0100007160.hg.1	MRTO4	51154	NM_016183	1.10869	6.91471	6.84068	6.98954	MRT4 homolog, ribosome maturation factor	chr1	+	Multiple_Complex	19251539	19260128	10	1p36.13	RefSeq	Homo sapiens MRT4 homolog, ribosome maturation factor (MRTO4), mRNA.	0	NM_016183	Q9UKD2	NM_016183	Hs.463797	ascites| bladder| blood| bone| brain| cervix| connective tissue| embryonic tissue| esophagus| eye| heart| intestine| kidney| larynx| liver| lung| lymph| lymph node| mammary gland| muscle| ovary| pancreas| pharynx| placenta| prostate| salivary gland| skin| spleen| stomach| testis| tonsil| uterus| vascular| breast (mammary gland) tumor| cervical tumor| chondrosarcoma| colorectal tumor| esophageal t…	NM_016183	GO:0042254	ribosome biogenesis	inferred from electronic annotation	NM_016183	GO:0005634	nucleus	inferred from direct assay	NM_016183	GO:0005515	protein binding	inferred from physical interaction				ENST00000330263	Pfam	IPR001790	Ribosomal protein L10P	main	Multiple_Complex
TC0100007162.hg.1	PQLC2	54896	NM_001040125	1.24647	7.70444	7.54715	7.865	PQ loop repeat containing 2	chr1	+	Multiple_Complex	19312246	19334437	10	1p36.13	RefSeq	Homo sapiens PQ loop repeat containing 2 (PQLC2), transcript variant 1, mRNA.	0	NM_001040125	Q6ZP29	NM_001040125	Hs.647620	adrenal gland| ascites| bladder| bone marrow| brain| cervix| connective tissue| embryonic tissue| esophagus| heart| intestine| kidney| liver| lung| mammary gland| nerve| pancreas| placenta| prostate| skin| spleen| stomach| testis| thymus| thyroid| uterus| vascular| breast (mammary gland) tumor| cervical tumor| esophageal tumor| gastrointestinal tumor| germ cell tumor| glioma| head and neck tumor|…	NM_001040125	GO:0015809	arginine transport	inferred from direct assay	NM_001040125	GO:0005765	lysosomal membrane	inferred from direct assay	NM_001040125	GO:0015174	basic amino acid transmembrane transporter activity	inferred from sequence or structural similarity				ENST00000375153	Pfam	IPR006603	PQ-loop repeat	main	Multiple_Complex
TC0100007175.hg.1	HTR6	3362	NM_000871	1.1536	4.43064	4.32877	4.53491	5-hydroxytryptamine (serotonin) receptor 6, G protein-coupled	chr1	+	Multiple_Complex	19665287	19680966	10	1p36-p35	RefSeq	Homo sapiens 5-hydroxytryptamine (serotonin) receptor 6, G protein-coupled (HTR6), mRNA.	0	NM_000871	P50406	NM_000871	Hs.22180	mammary gland| ovary| breast (mammary gland) tumor| normal| ovarian tumor| adult	NM_000871	GO:0007187	G-protein coupled receptor signaling pathway, coupled to cyclic nucleotide second messenger	traceable author statement	NM_000871	GO:0005886	plasma membrane	traceable author statement	NM_000871	GO:0004969	histamine receptor activity	traceable author statement	NM_000871	GenMAPP	GPCRDB_Class_A_Rhodopsin-like	ENST00000289753	Pfam	IPR000276	G protein-coupled receptor, rhodopsin-like	main	Multiple_Complex
TC0100007184.hg.1	OTUD3	23252	NM_015207	1.23658	6.73515	6.58371	6.89007	OTU deubiquitinase 3	chr1	+	Multiple_Complex	19882395	19912945	10	1p36.13	RefSeq	Homo sapiens OTU deubiquitinase 3 (OTUD3), mRNA.	0	NM_015207	Q5T2D3	NM_015207	Hs.374987	blood| bone| brain| embryonic tissue| eye| heart| intestine| kidney| larynx| liver| lung| lymph node| mammary gland| muscle| nerve| pharynx| placenta| prostate| skin| testis| thyroid| uterus| breast (mammary gland) tumor| chondrosarcoma| germ cell tumor| glioma| head and neck tumor| leukemia| non-neoplasia| normal| prostate cancer| retinoblastoma| uterine tumor|embryoid body| blastocyst| fetus| a…	NM_015207	GO:0035871	protein K11-linked deubiquitination	inferred from direct assay					NM_015207	GO:0004843	ubiquitin-specific protease activity	inferred from direct assay				ENST00000375120	Pfam	IPR003323	OTU domain	main	Multiple_Complex
TC0100007188.hg.1	PLA2G5	5322	NM_000929	-1.09499	6.55465	6.62044	6.48952	phospholipase A2, group V	chr1	+	Multiple_Complex	20028179	20091901	10	1p36-p34	RefSeq	Homo sapiens phospholipase A2, group V (PLA2G5), mRNA.	0	NM_000929	P39877	NM_000929	Hs.319438	adrenal gland| bone| brain| eye| heart| lung| pancreas| placenta| prostate| testis| chondrosarcoma| glioma| normal| fetus| adult					NM_000929	GO:0005576	extracellular region	traceable author statement	NM_000929	GO:0005509	calcium ion binding	inferred from electronic annotation	NM_000929	HumanCyc	LIPASYN-PWY	ENST00000375108	Pfam	IPR016090	Phospholipase A2 domain	main	Multiple_Complex
TC0100007191.hg.1	PLA2G2F	64600	NM_022819	1.06665	5.17505	5.12871	5.2218	phospholipase A2, group IIF	chr1	+	Multiple_Complex	20139326	20150386	10	1p35	RefSeq	Homo sapiens phospholipase A2, group IIF (PLA2G2F), mRNA.	0	NM_022819	Q9BZM2	NM_022819	Hs.302034	thymus	NM_022819	GO:0006644	phospholipid metabolic process	traceable author statement	NM_022819	GO:0005576	extracellular region	non-traceable author statement	NM_022819	GO:0004623	phospholipase A2 activity	non-traceable author statement	NM_022819	HumanCyc	LIPASYN-PWY	ENST00000375102	Pfam	IPR016090	Phospholipase A2 domain	main	Multiple_Complex
TC0100007194.hg.1	UBXN10	127733	NM_152376	-1.12086	5.19131	5.27427	5.10966	UBX domain protein 10	chr1	+	Coding	20186078	20196048	10	1p36.12	RefSeq	Homo sapiens UBX domain protein 10 (UBXN10), mRNA.	0	NM_152376	Q96LJ8	NM_152376	Hs.432503	ascites| brain| intestine| kidney| lung| lymph node| mammary gland| ovary| pancreas| pharynx| prostate| stomach| testis| thyroid| trachea| uterus| breast (mammary gland) tumor| colorectal tumor| gastrointestinal tumor| germ cell tumor| leukemia| normal| ovarian tumor| pancreatic tumor| uterine tumor| fetus| adult									ENST00000375099	GO:0005515	protein binding	inferred from electronic annotation				ENST00000375099	Pfam	IPR001012	UBX domain	main	Coding
TC0100007199.hg.1	VWA5B1	127731	NM_001039500	-1.71574	5.36601	5.76954	4.99071	von Willebrand factor A domain containing 5B1	chr1	+	Multiple_Complex	20290919	20354894	10	1p36.12	RefSeq	Homo sapiens von Willebrand factor A domain containing 5B1 (VWA5B1), mRNA.	0	NM_001039500	Q5TIE3	NM_001039500	Hs.205178	brain| liver| lung| testis| germ cell tumor| normal| fetus| adult					NM_001039500	GO:0005576	extracellular region	inferred from electronic annotation								ENST00000289815	Pfam	IPR013694	VIT domain	main	Multiple_Complex
TC0100007205.hg.1	FAM43B	163933	NM_207334	-1.04761	4.71289	4.74656	4.67946	family with sequence similarity 43, member B	chr1	+	Coding	20552439	20555020	10	1p36.12	RefSeq	Homo sapiens family with sequence similarity 43, member B (FAM43B), mRNA.	0	NM_207334	Q6ZT52	NM_207334	Hs.429179	adrenal gland| bone| brain| kidney| lung| uterus| lung tumor| normal| primitive neuroectodermal tumor of the CNS| soft tissue/muscle tissue tumor| fetus| adult									ENST00000332947	GO:0005515	protein binding	inferred from electronic annotation				ENST00000332947	Pfam	IPR006020	PTB/PI domain	main	Coding
TC0100007206.hg.1	CDA	978	NM_001785	-1.43539	5.26563	5.5328	5.01136	cytidine deaminase	chr1	+	Multiple_Complex	20588948	20618908	10	1p36.2-p35	RefSeq	Homo sapiens cytidine deaminase (CDA), mRNA.	0	NM_001785	P32320	NM_001785	Hs.466910	blood| bone| bone marrow| brain| cervix| connective tissue| embryonic tissue| eye| intestine| kidney| larynx| liver| lung| mammary gland| pancreas| placenta| prostate| skin| spleen| stomach| testis| uterus| cervical tumor| colorectal tumor| gastrointestinal tumor| germ cell tumor| glioma| head and neck tumor| leukemia| liver tumor| lung tumor| non-neoplasia| normal| pancreatic tumor| prostate can…	NM_001785	GO:0006206	pyrimidine nucleobase metabolic process	traceable author statement	NM_001785	GO:0005576	extracellular region	traceable author statement	NM_001785	GO:0001882	nucleoside binding	inferred from direct assay	NM_001785	HumanCyc	P1-PWY	ENST00000375071	Pfam	IPR002125	Cytidine and deoxycytidylate deaminases, zinc-binding	main	Multiple_Complex
TC0100007207.hg.1	PINK1	65018	NM_032409	-1.63585	6.49287	6.85759	6.14755	PTEN induced putative kinase 1	chr1	+	Multiple_Complex	20633455	20651511	10	1p36	RefSeq	Homo sapiens PTEN induced putative kinase 1 (PINK1), mRNA.	0	NM_032409	Q9BXM7	NM_032409	Hs.389171	adipose tissue| adrenal gland| ascites| bladder| blood| bone| bone marrow| brain| cervix| connective tissue| ear| embryonic tissue| eye| heart| intestine| kidney| liver| lung| lymph node| mammary gland| mouth| muscle| nerve| ovary| pancreas| parathyroid| pharynx| pituitary gland| placenta| prostate| salivary gland| skin| spleen| stomach| testis| thymus| thyroid| trachea| uterus| vascular|adrenal …					NM_032409	GO:0000151	ubiquitin ligase complex	inferred from sequence or structural similarity	NM_032409	GO:0000287	magnesium ion binding	inferred from direct assay				ENST00000321556	Pfam	IPR000719	Protein kinase domain	main	Multiple_Complex
TC0100007240.hg.1	NBPF3	84224	NM_001256416	1.05361	6.77642	6.73886	6.8142	neuroblastoma breakpoint family, member 3	chr1	+	Multiple_Complex	21440090	21485005	10	1p36.12	RefSeq	Homo sapiens neuroblastoma breakpoint family, member 3 (NBPF3), transcript variant 2, mRNA.	0	NM_001256416	Q9H094	NM_001256416	Hs.325422	ascites| blood| bone| bone marrow| brain| connective tissue| embryonic tissue| esophagus| eye| heart| intestine| liver| lung| lymph node| mammary gland| ovary| pancreas| placenta| skin| testis| thymus| trachea| uterus| breast (mammary gland) tumor| chondrosarcoma| colorectal tumor| esophageal tumor| gastrointestinal tumor| germ cell tumor| leukemia| liver tumor| normal| ovarian tumor| pancreatic …	NM_001256416	GO:1903955	positive regulation of protein targeting to mitochondrion	inferred from mutant phenotype	NM_001256416	GO:0005737	cytoplasm	inferred from electronic annotation								ENST00000318249	Pfam	IPR010630	Neuroblastoma breakpoint family (NBPF) domain	main	Multiple_Complex
TC0100007243.hg.1	ALPL	249	NM_000478	1.09385	9.34364	9.27916	9.40857	alkaline phosphatase, liver/bone/kidney	chr1	+	Multiple_Complex	21509365	21578412	10	1p36.12	RefSeq	Homo sapiens alkaline phosphatase, liver/bone/kidney (ALPL), transcript variant 1, mRNA.	0	NM_000478	P05186	NM_000478	Hs.75431	adipose tissue| adrenal gland| blood| bone| brain| cervix| connective tissue| embryonic tissue| eye| heart| intestine| kidney| liver| lung| lymph| lymph node| mammary gland| mouth| nerve| ovary| pancreas| pharynx| placenta| prostate| skin| spleen| testis| thyroid| trachea| uterus|adrenal tumor| breast (mammary gland) tumor| chondrosarcoma| germ cell tumor| glioma| head and neck tumor| kidney tumo…	NM_000478	GO:0001501	skeletal system development	traceable author statement	NM_000478	GO:0005578	proteinaceous extracellular matrix	inferred from electronic annotation	NM_000478	GO:0004035	alkaline phosphatase activity	inferred from electronic annotation				ENST00000374830	Pfam	IPR001952	Alkaline phosphatase	main	Multiple_Complex
TC0100007254.hg.1	LDLRAD2	401944	NM_001013693	-1.21093	6.76717	6.90663	6.63052	low density lipoprotein receptor class A domain containing 2	chr1	+	Multiple_Complex	21812265	21825221	10	1p36.12	RefSeq	Homo sapiens low density lipoprotein receptor class A domain containing 2 (LDLRAD2), mRNA.	0	NM_001013693	Q5SZI1	NM_001013693	Hs.745158	bladder| bone| brain| embryonic tissue| eye| larynx| lung| prostate| testis| thymus| bladder carcinoma| germ cell tumor| head and neck tumor| non-neoplasia| normal| prostate cancer| fetus| adult					NM_001013693	GO:0016021	integral component of membrane	inferred from electronic annotation	ENST00000344642	GO:0005515	protein binding	inferred from electronic annotation				ENST00000344642	Pfam	IPR002172	Low-density lipoprotein (LDL) receptor class A repeat	main	Multiple_Complex
TC0100007255.hg.1	HSPG2		hsa_circ_0008411	1.11042	5.87401	5.79895	5.95005	Jeck2013 ANTISENSE, CDS, coding, INTERNAL, intronic, OVCODE, OVEXON best transcript NM_005529	chr1	+	NonCoding	21847534	21847691	6		circbase	Jeck2013 ANTISENSE, CDS, coding, INTERNAL, intronic, OVCODE, OVEXON best transcript NM_005529	0																									main	NonCoding
TC0100007261.hg.1	CELA3B	23436	NM_007352	1.11564	5.55619	5.47782	5.63569	chymotrypsin-like elastase family, member 3B	chr1	+	Multiple_Complex	21976925	21998642	10	1p36.12	RefSeq	Homo sapiens chymotrypsin-like elastase family, member 3B (CELA3B), mRNA.	0	NM_007352	P08861	NM_007352	Hs.728752	bladder| blood| connective tissue| liver| pancreas| normal| pancreatic tumor| soft tissue/muscle tissue tumor| fetus| adult	NM_007352	GO:0006508	proteolysis	inferred from electronic annotation	NM_007352	GO:0005615	extracellular space	not recorded	NM_007352	GO:0004252	serine-type endopeptidase activity	non-traceable author statement				ENST00000337107	Pfam	IPR001254	Serine proteases, trypsin domain	main	Multiple_Complex
TC0100007264.hg.1	CELA3A	10136	NM_005747	-1.02998	4.87863	4.89998	4.85737	chymotrypsin-like elastase family, member 3A	chr1	+	Coding	22001656	22012542	10	1p36.12	RefSeq	Homo sapiens chymotrypsin-like elastase family, member 3A (CELA3A), mRNA.	0	NM_005747	P09093	NM_005747	Hs.181289	bladder| brain| liver| pancreas| prostate| skin| thymus| normal| pancreatic tumor| fetus| adult	NM_005747	GO:0006508	proteolysis	inferred from electronic annotation	NM_005747	GO:0005615	extracellular space	not recorded	NM_005747	GO:0004252	serine-type endopeptidase activity	inferred from electronic annotation	NM_005747	GenMAPP	GPCRDB_Class_A_Rhodopsin-like	ENST00000290122	Pfam	IPR001254	Serine proteases, trypsin domain	main	Coding
TC0100007268.hg.1	CDC42	998	NM_001039802	-1.13052	10.1854	10.2743	10.0973	cell division cycle 42	chr1	+	Multiple_Complex	22052627	22092946	10	1p36.1	RefSeq	Homo sapiens cell division cycle 42 (CDC42), transcript variant 3, mRNA.	0	NM_001039802	P60953	NM_001039802	Hs.467637	adipose tissue| adrenal gland| ascites| bladder| blood| bone| bone marrow| brain| cervix| connective tissue| ear| embryonic tissue| esophagus| eye| heart| intestine| kidney| larynx| liver| lung| lymph node| mammary gland| mouth| muscle| nerve| ovary| pancreas| parathyroid| pharynx| pituitary gland| placenta| prostate| salivary gland| skin| spleen| stomach| testis| thymus| thyroid| trachea| umbili…									NM_001039802	GO:0003924	GTPase activity	traceable author statement	NM_001039802	GenMAPP	G13_Signaling_Pathway	ENST00000315554	Pfam	IPR001806	Small GTPase superfamily	main	Multiple_Complex
TC0100007283.hg.1	ZBTB40	9923	NM_001083621	1.45098	7.38213	7.1185	7.65553	zinc finger and BTB domain containing 40	chr1	+	Multiple_Complex	22451851	22531157	10	1p36	RefSeq	Homo sapiens zinc finger and BTB domain containing 40 (ZBTB40), transcript variant 1, mRNA.	0	NM_001083621	Q9NUA8	NM_001083621	Hs.418966	ascites| blood| bone| brain| connective tissue| embryonic tissue| eye| heart| intestine| kidney| larynx| liver| lung| lymph node| mouth| muscle| nerve| ovary| pancreas| parathyroid| placenta| prostate| skin| spleen| stomach| testis| thymus| tonsil| trachea| uterus| bladder carcinoma| chondrosarcoma| colorectal tumor| gastrointestinal tumor| germ cell tumor| glioma| head and neck tumor| kidney tum…	NM_001083621	GO:0006351	transcription, DNA-templated	inferred from electronic annotation	NM_001083621	GO:0005634	nucleus	inferred from direct assay	NM_001083621	GO:0003677	DNA binding	inferred from electronic annotation				ENST00000374651	Pfam	IPR000210	BTB/POZ domain	main	Multiple_Complex
TC0100007288.hg.1	EPHA8	2046	NM_001006943	-1.05169	5.54277	5.57924	5.50653	EPH receptor A8	chr1	+	Multiple_Complex	22563511	22603594	10	1p36.12	RefSeq	Homo sapiens EPH receptor A8 (EPHA8), transcript variant 2, mRNA.	0	NM_001006943	P29322	NM_001006943	Hs.283613	brain| eye| lung| pancreas| spleen| testis| germ cell tumor| leukemia| normal| pancreatic tumor| primitive neuroectodermal tumor of the CNS| retinoblastoma| fetus| adult	NM_001006943	GO:0006929	substrate-dependent cell migration	inferred from sequence or structural similarity	NM_001006943	GO:0005886	plasma membrane	traceable author statement	NM_001006943	GO:0005004	GPI-linked ephrin receptor activity	inferred from sequence or structural similarity				ENST00000166244	Pfam	IPR001090	Ephrin receptor ligand binding domain	main	Multiple_Complex
TC0100007290.hg.1	C1QA	712	NM_015991	1.34594	5.57424	5.36405	5.79266	complement component 1, q subcomponent, A chain	chr1	+	Coding	22636506	22639682	10	1p36.12	RefSeq	Homo sapiens complement component 1, q subcomponent, A chain (C1QA), mRNA.	0	NM_015991	P02745	NM_015991	Hs.632379	bone| brain| connective tissue| esophagus| eye| heart| intestine| kidney| liver| lung| lymph node| mammary gland| muscle| ovary| pancreas| pituitary gland| placenta| prostate| skin| spleen| stomach| thyroid| umbilical cord| uterus| vascular| breast (mammary gland) tumor| chondrosarcoma| colorectal tumor| esophageal tumor| gastrointestinal tumor| germ cell tumor| glioma| head and neck tumor| kidne…	NM_015991	GO:0006956	complement activation	traceable author statement	NM_015991	GO:0005576	extracellular region	traceable author statement	NM_015991	GO:0005515	protein binding	inferred from physical interaction	NM_015991	GenMAPP	Complement_Activation_Classical	ENST00000374642	Pfam	IPR001073	C1q domain	main	Coding
TC0100007291.hg.1	C1QC	714	NM_001114101	-1.22389	6.22714	6.37458	6.08311	complement component 1, q subcomponent, C chain	chr1	+	Coding	22643625	22648110	10	1p36.11	RefSeq	Homo sapiens complement component 1, q subcomponent, C chain (C1QC), transcript variant 1, mRNA.	0	NM_001114101	P02747	NM_001114101	Hs.467753	adipose tissue| bladder| bone marrow| brain| connective tissue| eye| heart| intestine| kidney| liver| lung| mammary gland| mouth| ovary| pancreas| pituitary gland| placenta| prostate| spleen| stomach| testis| thymus| thyroid| uterus| vascular| bladder carcinoma| chondrosarcoma| colorectal tumor| gastrointestinal tumor| germ cell tumor| glioma| head and neck tumor| kidney tumor| liver tumor| lung …	NM_001114101	GO:0006955	immune response	non-traceable author statement	NM_001114101	GO:0005576	extracellular region	non-traceable author statement	ENST00000374637	GO:0005515	protein binding	inferred from electronic annotation	NM_001114101	GenMAPP	Complement_Activation_Classical	ENST00000374637	Pfam	IPR001073	C1q domain	main	Coding
TC0100007292.hg.1	C1QB	713	NM_000491	-1.44492	4.8001	5.07293	4.54194	complement component 1, q subcomponent, B chain	chr1	+	Coding	22652762	22661538	10	1p36.12	RefSeq	Homo sapiens complement component 1, q subcomponent, B chain (C1QB), mRNA.	0	NM_000491	P02746	NM_000491	Hs.8986	adipose tissue| adrenal gland| bone| brain| connective tissue| eye| intestine| kidney| liver| lung| mammary gland| mouth| muscle| ovary| pancreas| parathyroid| pharynx| placenta| prostate| skin| spleen| stomach| testis| thymus| thyroid| trachea| uterus| vascular|adrenal tumor| breast (mammary gland) tumor| chondrosarcoma| colorectal tumor| gastrointestinal tumor| germ cell tumor| glioma| head and…	NM_000491	GO:0006956	complement activation	traceable author statement	NM_000491	GO:0005576	extracellular region	traceable author statement	NM_000491	GO:0005515	protein binding	inferred from physical interaction	NM_000491	GenMAPP	Complement_Activation_Classical	ENST00000314933	Pfam	IPR001073	C1q domain	main	Coding
TC0100007295.hg.1	EPHB2	2048	NM_001309192	1.19653	7.7911	7.66275	7.9216	EPH receptor B2	chr1	+	Multiple_Complex	22710838	22921500	10	1p36.1-p35	RefSeq	Homo sapiens EPH receptor B2 (EPHB2), transcript variant 3, mRNA.	0	NM_001309192	P29323	NM_001309192	Hs.523329	adipose tissue| bone| brain| connective tissue| embryonic tissue| eye| heart| intestine| kidney| larynx| liver| lung| mammary gland| mouth| muscle| ovary| pancreas| placenta| skin| stomach| testis| umbilical cord| uterus| breast (mammary gland) tumor| chondrosarcoma| colorectal tumor| gastrointestinal tumor| germ cell tumor| glioma| head and neck tumor| kidney tumor| liver tumor| lung tumor| non-…					NM_001309192	GO:0005576	extracellular region	traceable author statement	NM_001309192	GO:0004713	protein tyrosine kinase activity	inferred from sequence or structural similarity				ENST00000374627	Pfam	IPR001090	Ephrin receptor ligand binding domain	main	Multiple_Complex
TC0100007303.hg.1	KDM1A	23028	NM_001009999	-1.1232	10.2509	10.3351	10.1675	lysine (K)-specific demethylase 1A	chr1	+	Multiple_Complex	23019448	23083691	10	1p36.12	RefSeq	Homo sapiens lysine (K)-specific demethylase 1A (KDM1A), transcript variant 1, mRNA.	0	NM_001009999	O60341	NM_001009999	Hs.591518	adrenal gland| ascites| bladder| blood| bone| bone marrow| brain| cervix| connective tissue| embryonic tissue| esophagus| eye| heart| intestine| kidney| larynx| liver| lung| lymph| lymph node| mammary gland| mouth| muscle| nerve| ovary| pancreas| parathyroid| pharynx| pituitary gland| placenta| prostate| salivary gland| skin| stomach| testis| thymus| thyroid| tonsil| uterus|adrenal tumor| bladder…					NM_001009999	GO:0000790	nuclear chromatin	inferred from direct assay								ENST00000356634	Pfam	IPR002937	Amine oxidase	main	Multiple_Complex
TC0100007305.hg.1	KDM1A		KDM1A.kAug10-unspliced	1.02995	4.5008	4.47956	4.52214	Transcript Identified by AceView, Entrez Gene ID(s) 23028	chr1	+	Unassigned	23075097	23076965	6		Ace View	Transcript Identified by AceView, Entrez Gene ID(s) 23028	0																									main	Unassigned
TC0100007315.hg.1	ZNF436-AS1	148898	NR_033690	1.39997	6.34686	6.1088	6.5942	ZNF436 antisense RNA 1	chr1	+	Multiple_Complex	23368967	23371839	10	1p36.12	RefSeq	Homo sapiens ZNF436 antisense RNA 1 (ZNF436-AS1), transcript variant 1, long non-coding RNA.	0	NR_033690	Q8NC38	NR_033690	Hs.61884	ascites| brain| embryonic tissue| eye| heart| kidney| lung| lymph node| mammary gland| mouth| ovary| placenta| spleen| stomach| testis| thymus| uterus| breast (mammary gland) tumor| gastrointestinal tumor| germ cell tumor| glioma| head and neck tumor| kidney tumor| leukemia| normal| soft tissue/muscle tissue tumor| uterine tumor| fetus| adult																				main	Multiple_Complex
TC0100007326.hg.1	RPL11	6135	NM_000975	1.0886	11.1765	11.1154	11.2379	ribosomal protein L11	chr1	+	Multiple_Complex	23691779	23696426	10	1p36.1-p35	RefSeq	Homo sapiens ribosomal protein L11 (RPL11), transcript variant 1, mRNA.	0	NM_000975	P62913	NM_000975	Hs.719951	adipose tissue| adrenal gland| ascites| bladder| blood| bone| bone marrow| brain| cervix| connective tissue| ear| embryonic tissue| esophagus| eye| heart| intestine| kidney| larynx| liver| lung| lymph| lymph node| mammary gland| mouth| muscle| nerve| ovary| pancreas| parathyroid| pharynx| pituitary gland| placenta| prostate| salivary gland| skin| spleen| stomach| testis| thymus| thyroid| tonsil| …	NM_000975	GO:0000027	ribosomal large subunit assembly	not recorded	NM_000975	GO:0005730	nucleolus	inferred from direct assay	NM_000975	GO:0003723	RNA binding	traceable author statement	NM_000975	GenMAPP	Ribosomal_Proteins	ENST00000374550	Pfam	IPR031309	Ribosomal protein L5, C-terminal	main	Multiple_Complex
TC0100007331.hg.1	TCEB3	6924	NM_003198	1.18891	6.83727	6.71359	6.96323	transcription elongation factor B (SIII), polypeptide 3 (110kDa, elongin A)	chr1	+	Multiple_Complex	23743155	23762059	10	1p36.1	RefSeq	Homo sapiens transcription elongation factor B (SIII), polypeptide 3 (110kDa, elongin A) (TCEB3), mRNA.	0	NM_003198	Q14241	NM_003198	Hs.15535	adipose tissue| adrenal gland| ascites| bladder| blood| bone| bone marrow| brain| cervix| connective tissue| embryonic tissue| esophagus| eye| heart| intestine| kidney| liver| lung| lymph| lymph node| mammary gland| mouth| muscle| ovary| pancreas| pharynx| placenta| prostate| skin| spleen| testis| thyroid| tonsil| trachea| uterus| vascular| bladder carcinoma| breast (mammary gland) tumor| cervica…	NM_003198	GO:0006357	regulation of transcription from RNA polymerase II promoter	inferred from electronic annotation	NM_003198	GO:0005615	extracellular space	inferred from direct assay	NM_003198	GO:0003677	DNA binding	inferred from electronic annotation				ENST00000418390	Pfam	IPR010684	RNA polymerase II transcription factor SIII, subunit A	main	Multiple_Complex
TC0100007333.hg.1	PITHD1	57095	NM_020362	-1.62959	7.89163	8.25174	7.54723	PITH (C-terminal proteasome-interacting domain of thioredoxin-like) domain containing 1	chr1	+	Multiple_Complex	23778386	23788232	10	1p36.11	RefSeq	Homo sapiens PITH (C-terminal proteasome-interacting domain of thioredoxin-like) domain containing 1 (PITHD1), mRNA.	0	NM_020362	Q9GZP4	NM_020362	Hs.31819	adipose tissue| adrenal gland| ascites| blood| bone| bone marrow| brain| cervix| connective tissue| embryonic tissue| esophagus| eye| heart| intestine| kidney| liver| lung| lymph| lymph node| mammary gland| mouth| muscle| nerve| ovary| pancreas| parathyroid| pharynx| pituitary gland| placenta| prostate| skin| spleen| stomach| testis| thymus| thyroid| tonsil| uterus| vascular|adrenal tumor| breast…					NM_020362	GO:0005634	nucleus	inferred from direct assay								ENST00000246151	Pfam	IPR010400	PITH domain	main	Multiple_Complex
TC0100007334.hg.1	LYPLA2	11313	NM_007260	1.00765	9.61213	9.60663	9.61763	lysophospholipase II	chr1	+	Multiple_Complex	23790970	23795539	10	1p36.11	RefSeq	Homo sapiens lysophospholipase II (LYPLA2), mRNA.	0	NM_007260	O95372	NM_007260	Hs.533479	adrenal gland| ascites| bladder| blood| bone| brain| cervix| connective tissue| embryonic tissue| eye| heart| intestine| kidney| larynx| liver| lung| lymph| lymph node| mammary gland| muscle| nerve| ovary| pancreas| parathyroid| pituitary gland| placenta| prostate| salivary gland| skin| spleen| stomach| testis| thymus| thyroid| tonsil| uterus|adrenal tumor| breast (mammary gland) tumor| cervical …	NM_007260	GO:0002084	protein depalmitoylation	not recorded	NM_007260	GO:0005737	cytoplasm	not recorded	NM_007260	GO:0008474	palmitoyl-(protein) hydrolase activity	not recorded				ENST00000374501	Pfam	IPR003140	Phospholipase/carboxylesterase/thioesterase	main	Multiple_Complex
TC0100007344.hg.1	PNRC2	55629	NM_017761	-1.04067	9.40804	9.43684	9.37933	proline-rich nuclear receptor coactivator 2	chr1	+	Multiple_Complex	23959109	23963462	10	1p36.11	RefSeq	Homo sapiens proline-rich nuclear receptor coactivator 2 (PNRC2), mRNA.	0	NM_017761	Q9NPJ4	NM_017761	Hs.7862	adipose tissue| ascites| bladder| blood| brain| connective tissue| embryonic tissue| intestine| kidney| liver| lung| placenta| prostate| skin| spleen| stomach| testis| thymus| thyroid| tonsil| uterus| vascular| chondrosarcoma| colorectal tumor| gastrointestinal tumor| germ cell tumor| glioma| head and neck tumor| kidney tumor| liver tumor| normal| primitive neuroectodermal tumor of the CNS| prost…					NM_017761	GO:0000932	cytoplasmic mRNA processing body	inferred from direct assay	NM_017761	GO:0005515	protein binding	inferred from physical interaction								main	Multiple_Complex
TC0100007361.hg.1	GRHL3	57822	NM_001195010	3.1236	5.69579	4.93314	6.57635	grainyhead-like transcription factor 3	chr1	+	Multiple_Complex	24319322	24364482	10	1p36.11	RefSeq	Homo sapiens grainyhead-like transcription factor 3 (GRHL3), transcript variant 4, mRNA.	0	NM_001195010	Q8TE85	NM_001195010	Hs.657920	embryonic tissue| eye| intestine| kidney| larynx| lung| mammary gland| mouth| ovary| parathyroid| placenta| skin| testis| thymus| trachea| uterus| breast (mammary gland) tumor| colorectal tumor| germ cell tumor| head and neck tumor| normal| retinoblastoma| uterine tumor|embryoid body| fetus| adult					NM_001195010	GO:0005634	nucleus	inferred from direct assay	NM_001195010	GO:0001228	transcriptional activator activity, RNA polymerase II transcription regulatory region sequence-specific binding	inferred from direct assay				ENST00000236255	Pfam	IPR007604	CP2 transcription factor	main	Multiple_Complex
TC0100007365.hg.1	NIPAL3	57185	NM_020448	-1.35231	5.65398	5.87589	5.44046	NIPA-like domain containing 3	chr1	+	Multiple_Complex	24415755	24472983	10	1p36.12-p35.1	RefSeq	Homo sapiens NIPA-like domain containing 3 (NIPAL3), mRNA.	0	NM_020448	Q6P499	NM_020448	Hs.523442	bladder| blood| bone| brain| cervix| connective tissue| embryonic tissue| esophagus| eye| heart| intestine| kidney| larynx| liver| lung| lymph| lymph node| mammary gland| mouth| muscle| ovary| pancreas| parathyroid| pharynx| placenta| prostate| skin| spleen| stomach| testis| thymus| thyroid| tonsil| trachea| umbilical cord| uterus| vascular| bladder carcinoma| breast (mammary gland) tumor| cervic…	NM_020448	GO:0015693	magnesium ion transport	inferred from electronic annotation	NM_020448	GO:0016021	integral component of membrane	inferred from electronic annotation	NM_020448	GO:0005515	protein binding	inferred from physical interaction				ENST00000003912	Pfam	IPR008521	Magnesium transporter NIPA	main	Multiple_Complex
TC0100007370.hg.1	RCAN3	11123	NM_001251977	-1.30518	6.62401	6.81892	6.43467	RCAN family member 3	chr1	+	Multiple_Complex	24502351	24541040	10	1p36.11	RefSeq	Homo sapiens RCAN family member 3 (RCAN3), transcript variant 2, mRNA.	0	NM_001251977	Q9UKA8	NM_001251977	Hs.656799	bone| brain| connective tissue| esophagus| heart| intestine| kidney| liver| lung| lymph node| mammary gland| muscle| ovary| pancreas| placenta| prostate| skin| testis| thyroid| uterus| breast (mammary gland) tumor| chondrosarcoma| esophageal tumor| germ cell tumor| head and neck tumor| kidney tumor| lung tumor| lymphoma| normal| ovarian tumor| pancreatic tumor| prostate cancer| skin tumor| soft t…	NM_001251977	GO:0009653	anatomical structure morphogenesis	traceable author statement	NM_001251977	GO:0005737	cytoplasm	not recorded	NM_001251977	GO:0003723	RNA binding	traceable author statement				ENST00000374395	Pfam	IPR006931	Calcipressin	main	Multiple_Complex
TC0100007372.hg.1	NCMAP	400746	NM_001010980	1.1929	5.79404	5.6682	5.92267	noncompact myelin associated protein	chr1	+	Multiple_Complex	24556076	24609328	10	1p36.11	RefSeq	Homo sapiens noncompact myelin associated protein (NCMAP), mRNA.	0	NM_001010980	Q5T1S8	NM_001010980	Hs.200253	brain| lung| mammary gland| nerve| pancreas| placenta| thyroid| trachea| breast (mammary gland) tumor| head and neck tumor| lung tumor| normal| fetus| juvenile| adult	NM_001010980	GO:0031643	positive regulation of myelination	inferred from sequence or structural similarity	NM_001010980	GO:0005887	integral component of plasma membrane	inferred from sequence or structural similarity	NM_001010980	GO:0019911	structural constituent of myelin sheath	inferred from sequence or structural similarity								main	Multiple_Complex
TC0100007378.hg.1	CLIC4	25932	NM_013943	-1.04973	9.83697	9.87204	9.80202	chloride intracellular channel 4	chr1	+	Multiple_Complex	24745269	24844324	10	1p36.11	RefSeq	Homo sapiens chloride intracellular channel 4 (CLIC4), mRNA.	0	NM_013943	Q9Y696	NM_013943	Hs.440544	adipose tissue| adrenal gland| ascites| bladder| blood| bone| bone marrow| brain| cervix| connective tissue| ear| embryonic tissue| eye| heart| intestine| kidney| liver| lung| lymph| lymph node| mammary gland| mouth| muscle| nerve| ovary| pancreas| parathyroid| placenta| prostate| salivary gland| skin| spleen| stomach| testis| thymus| thyroid| trachea| umbilical cord| uterus| vascular|adrenal tum…	NM_013943	GO:0001525	angiogenesis	not recorded	NM_013943	GO:0005622	intracellular	inferred from direct assay	NM_013943	GO:0004364	glutathione transferase activity	not recorded				ENST00000374379	Pfam	IPR004045	Glutathione S-transferase, N-terminal	main	Multiple_Complex
TC0100007396.hg.1	RHD	6007	NM_001127691	1.43875	3.82877	3.57534	4.10016	Rh blood group, D antigen	chr1	+	Multiple_Complex	25272393	25330445	10	1p36.11	RefSeq	Homo sapiens Rh blood group, D antigen (RHD), transcript variant 2, mRNA.	0			NM_001127691	Hs.449968	blood| bone marrow| brain| connective tissue| embryonic tissue| intestine| lymph node| muscle| pituitary gland| thyroid| uterus| colorectal tumor| head and neck tumor| leukemia| normal| soft tissue/muscle tissue tumor| fetus| adult	NM_001127691	GO:0072488	ammonium transmembrane transport	inferred from electronic annotation	NM_001127691	GO:0005887	integral component of plasma membrane	traceable author statement	NM_001127691	GO:0008519	ammonium transmembrane transporter activity	inferred from electronic annotation				ENST00000328664	Pfam	IPR024041	Ammonium transporter AmtB-like domain	main	Multiple_Complex
TC0100007398.hg.1	TMEM50A	23585	NM_014313	-1.12085	10.1249	10.2076	10.043	transmembrane protein 50A	chr1	+	Multiple_Complex	25337917	25362361	10	1p36.11	RefSeq	Homo sapiens transmembrane protein 50A (TMEM50A), mRNA.	0	NM_014313	O95807	NM_014313	Hs.705699	adrenal gland| ascites| bladder| blood| bone| bone marrow| brain| cervix| connective tissue| embryonic tissue| esophagus| eye| heart| intestine| kidney| larynx| liver| lung| lymph| lymph node| mammary gland| mouth| muscle| ovary| pancreas| parathyroid| pharynx| placenta| prostate| skin| spleen| stomach| testis| thymus| thyroid| trachea| umbilical cord| uterus| vascular|adrenal tumor| bladder carc…					NM_014313	GO:0005783	endoplasmic reticulum	inferred from direct assay								ENST00000374358	Pfam	IPR007919	Uncharacterised protein family UPF0220	main	Multiple_Complex
TC0100007403.hg.1	TMEM57	55219	NM_001282564	1.08079	7.62876	7.57293	7.68501	transmembrane protein 57	chr1	+	Multiple_Complex	25430858	25500209	10	1p36.11|1p36.11	RefSeq	Homo sapiens transmembrane protein 57 (TMEM57), transcript variant 2, mRNA.	0	NM_001282564	Q8N5G2	NM_001282564	Hs.189782	adrenal gland| ascites| blood| bone| bone marrow| brain| cervix| embryonic tissue| eye| heart| intestine| kidney| larynx| liver| lung| lymph node| mammary gland| mouth| muscle| nerve| pancreas| placenta| prostate| skin| testis| thymus| trachea| uterus|adrenal tumor| breast (mammary gland) tumor| cervical tumor| chondrosarcoma| colorectal tumor| gastrointestinal tumor| germ cell tumor| glioma| hea…	NM_001282564	GO:0007420	brain development	inferred from electronic annotation	NM_001282564	GO:0005634	nucleus	inferred from sequence or structural similarity	NM_001282564	GO:0003674	molecular_function	no biological data available				ENST00000374343	Pfam	IPR019130	Macoilin	main	Multiple_Complex
TC0100007406.hg.1	LDLRAP1	26119	NM_015627	-1.41543	7.39754	7.6524	7.15116	low density lipoprotein receptor adaptor protein 1	chr1	+	Multiple_Complex	25543580	25568886	10	1p36.11	RefSeq	Homo sapiens low density lipoprotein receptor adaptor protein 1 (LDLRAP1), mRNA.	0	NM_015627	Q5SW96	NM_015627	Hs.590911	ascites| blood| bone| brain| connective tissue| embryonic tissue| eye| heart| intestine| kidney| liver| lung| lymph node| mammary gland| mouth| muscle| nerve| ovary| pancreas| placenta| prostate| salivary gland| skin| spleen| stomach| testis| thymus| thyroid| tonsil| umbilical cord| uterus| vascular| bladder carcinoma| breast (mammary gland) tumor| chondrosarcoma| colorectal tumor| gastrointestin…	NM_015627	GO:0006810	transport	non-traceable author statement	NM_015627	GO:0005769	early endosome	inferred from direct assay	NM_015627	GO:0001540	beta-amyloid binding	inferred from physical interaction				ENST00000374338	Pfam	IPR006020	PTB/PI domain	main	Multiple_Complex
TC0100007412.hg.1	MAN1C1	57134	NM_001289010	-1.34106	5.82366	6.03919	5.61582	mannosidase, alpha, class 1C, member 1	chr1	+	Multiple_Complex	25617468	25786207	10	1p35	RefSeq	Homo sapiens mannosidase, alpha, class 1C, member 1 (MAN1C1), transcript variant 2, mRNA.	0	NM_001289010	Q9NR34	NM_001289010	Hs.197043	adipose tissue| adrenal gland| blood| bone marrow| brain| ear| embryonic tissue| eye| kidney| lung| lymph node| muscle| ovary| pancreas| parathyroid| placenta| prostate| skin| spleen| stomach| testis| thyroid| trachea| uterus|adrenal tumor| gastrointestinal tumor| germ cell tumor| glioma| non-neoplasia| normal| ovarian tumor| pancreatic tumor| retinoblastoma| skin tumor| uterine tumor| blastocyst…	NM_001289010	GO:0006487	protein N-linked glycosylation	traceable author statement	NM_001289010	GO:0000139	Golgi membrane	traceable author statement	NM_001289010	GO:0004571	mannosyl-oligosaccharide 1,2-alpha-mannosidase activity	traceable author statement				ENST00000263979	Pfam	IPR001382	Glycoside hydrolase, family 47	main	Multiple_Complex
TC0100007434.hg.1	EXTL1	2134	NM_004455	-1.20958	5.61946	5.75839	5.48388	exostosin-like glycosyltransferase 1	chr1	+	Multiple_Complex	26019884	26036464	10	1p36.1	RefSeq	Homo sapiens exostosin-like glycosyltransferase 1 (EXTL1), mRNA.	0	NM_004455	Q92935	NM_004455	Hs.150956	brain| connective tissue| embryonic tissue| eye| kidney| liver| lung| mouth| muscle| placenta| skin| testis| thyroid| trachea| chondrosarcoma| head and neck tumor| kidney tumor| non-neoplasia| normal| skin tumor| soft tissue/muscle tissue tumor|embryoid body| fetus| adult	NM_004455	GO:0001501	skeletal system development	traceable author statement	NM_004455	GO:0005789	endoplasmic reticulum membrane	inferred from electronic annotation	NM_004455	GO:0050508	glucuronosyl-N-acetylglucosaminyl-proteoglycan 4-alpha-N-acetylglucosaminyltransferase activity	inferred from electronic annotation	NM_004455	MetaCyc	PWY-6558	ENST00000374280	Pfam	IPR004263	Exostosin-like	main	Multiple_Complex
TC0100007439.hg.1	PDIK1L	149420	NM_001243532	1.30614	6.29706	6.10735	6.49266	PDLIM1 interacting kinase 1 like	chr1	+	Coding	26111165	26125548	10	1p36.11	RefSeq	Homo sapiens PDLIM1 interacting kinase 1 like (PDIK1L), transcript variant 2, mRNA.	0	NM_001243532	Q8N165	NM_001243532	Hs.468801	blood| bone| bone marrow| brain| ear| embryonic tissue| eye| intestine| kidney| liver| lymph| lymph node| mammary gland| muscle| ovary| pituitary gland| placenta| prostate| skin| testis| thymus| trachea| uterus| breast (mammary gland) tumor| colorectal tumor| germ cell tumor| kidney tumor| liver tumor| lymphoma| normal| ovarian tumor| primitive neuroectodermal tumor of the CNS| prostate cancer| u…	NM_001243532	GO:0006468	protein phosphorylation	inferred from electronic annotation	NM_001243532	GO:0005654	nucleoplasm	inferred from direct assay	NM_001243532	GO:0004674	protein serine/threonine kinase activity	inferred from electronic annotation				ENST00000374269	Pfam	IPR000719	Protein kinase domain	main	Coding
TC0100007440.hg.1	FAM110D	79927	NM_024869	1.21566	4.16355	4.02506	4.3068	family with sequence similarity 110, member D	chr1	+	Coding	26159020	26162628	10	1p36.11	RefSeq	Homo sapiens family with sequence similarity 110, member D (FAM110D), mRNA.	0	NM_024869	Q8TAY7	NM_024869	Hs.694119	adipose tissue| brain| connective tissue| embryonic tissue| intestine| kidney| lung| pancreas| placenta| prostate| testis| chondrosarcoma| normal|embryoid body| fetus| adult																ENST00000374268	Pfam	IPR025739	Centrosome-associated, FAM110, N-terminal domain	main	Coding
TC0100007442.hg.1	ZNF593	51042	NM_015871	1.03281	5.90407	5.88083	5.92741	zinc finger protein 593	chr1	+	Multiple_Complex	26169871	26172060	10	1p36.11	RefSeq	Homo sapiens zinc finger protein 593 (ZNF593), mRNA.	0	NM_015871	O00488	NM_015871	Hs.477273	ascites| bladder| blood| brain| connective tissue| embryonic tissue| eye| heart| intestine| kidney| liver| lung| lymph| lymph node| mammary gland| muscle| pancreas| placenta| prostate| skin| spleen| stomach| testis| thymus| tonsil| uterus| vascular| bladder carcinoma| colorectal tumor| gastrointestinal tumor| germ cell tumor| glioma| kidney tumor| leukemia| lung tumor| lymphoma| normal| pancreati…	NM_015871	GO:0000122	negative regulation of transcription from RNA polymerase II promoter	traceable author statement	NM_015871	GO:0005634	nucleus	inferred from direct assay	NM_015871	GO:0003677	DNA binding	inferred from electronic annotation				ENST00000270812	Pfam	IPR022755	Zinc finger, double-stranded RNA binding	main	Multiple_Complex
TC0100007444.hg.1	CNKSR1	10256	NM_001297647	1.13621	6.18589	6.09446	6.27869	connector enhancer of kinase suppressor of Ras 1	chr1	+	Multiple_Complex	26177403	26189886	10	1p36.11	RefSeq	Homo sapiens connector enhancer of kinase suppressor of Ras 1 (CNKSR1), transcript variant 3, mRNA.	0	NM_001297647	Q969H4	NM_001297647	Hs.16232	ascites| bladder| brain| embryonic tissue| esophagus| heart| intestine| kidney| liver| lung| mammary gland| mouth| ovary| pancreas| parathyroid| placenta| prostate| skin| spleen| testis| thymus| uterus| bladder carcinoma| breast (mammary gland) tumor| colorectal tumor| esophageal tumor| gastrointestinal tumor| germ cell tumor| head and neck tumor| liver tumor| lung tumor| lymphoma| normal| ovaria…	NM_001297647	GO:0007169	transmembrane receptor protein tyrosine kinase signaling pathway	traceable author statement	NM_001297647	GO:0005886	plasma membrane	traceable author statement	NM_001297647	GO:0005515	protein binding	inferred from physical interaction				ENST00000361530	Pfam	IPR001660	Sterile alpha motif domain	main	Multiple_Complex
TC0100007445.hg.1	CATSPER4	378807	NM_198137	-1.02089	4.20074	4.21568	4.18585	cation channel, sperm associated 4	chr1	+	Coding	26190561	26202968	10	1p35.3	RefSeq	Homo sapiens cation channel, sperm associated 4 (CATSPER4), mRNA.	0	NM_198137	Q7RTX7	NM_198137	Hs.123532	testis| normal	NM_198137	GO:0006814	sodium ion transport	inferred from electronic annotation	NM_198137	GO:0001669	acrosomal vesicle	inferred from electronic annotation	NM_198137	GO:0005227	calcium activated cation channel activity	inferred from electronic annotation				ENST00000338855	Pfam	IPR005821	Ion transport domain	main	Coding
TC0100007447.hg.1	CEP85	64793	NM_001281517	-1.0747	6.89182	6.94398	6.84005	centrosomal protein 85kDa	chr1	+	Multiple_Complex	26234153	26279038	10	1p36.11	RefSeq	Homo sapiens centrosomal protein 85kDa (CEP85), transcript variant 2, mRNA.	0	NM_001281517	Q6P2H3	NM_001281517	Hs.63795	ascites| bladder| blood| bone| bone marrow| brain| connective tissue| embryonic tissue| esophagus| eye| heart| intestine| kidney| larynx| liver| lung| lymph| lymph node| mammary gland| mouth| muscle| pancreas| placenta| prostate| salivary gland| skin| testis| thymus| thyroid| trachea| uterus| breast (mammary gland) tumor| chondrosarcoma| colorectal tumor| esophageal tumor| gastrointestinal tumor|…					NM_001281517	GO:0000922	spindle pole	inferred from direct assay	NM_001281517	GO:0005515	protein binding	inferred from physical interaction								main	Multiple_Complex
TC0100007449.hg.1	SH3BGRL3	83442	NM_031286	1.16957	9.07635	8.96406	9.19004	SH3 domain binding glutamate-rich protein like 3	chr1	+	Multiple_Complex	26279176	26281522	10	1p36.11	RefSeq	Homo sapiens SH3 domain binding glutamate-rich protein like 3 (SH3BGRL3), mRNA.	0	NM_031286	Q9H299	NM_031286	Hs.109051	adipose tissue| ascites| bladder| blood| bone| bone marrow| brain| cervix| connective tissue| ear| embryonic tissue| eye| heart| intestine| kidney| larynx| liver| lung| lymph| lymph node| mammary gland| mouth| muscle| ovary| pancreas| parathyroid| pharynx| pituitary gland| placenta| prostate| salivary gland| skin| spleen| stomach| testis| thyroid| tonsil| umbilical cord| uterus| vascular| bladder…	NM_031286	GO:0030834	regulation of actin filament depolymerization	inferred from mutant phenotype	NM_031286	GO:0005634	nucleus	inferred from electronic annotation	NM_031286	GO:0005096	GTPase activator activity	inferred from mutant phenotype				ENST00000270792	Pfam	IPR006993	SH3-binding, glutamic acid-rich protein	main	Multiple_Complex
TC0100007451.hg.1	CD52	1043	NM_001803	1.09337	5.48669	5.42268	5.55146	CD52 molecule	chr1	+	Multiple_Complex	26317920	26320523	10	1p36	RefSeq	Homo sapiens CD52 molecule (CD52), mRNA.	0	NM_001803	P31358	NM_001803	Hs.276770	adrenal gland| blood| bone marrow| brain| connective tissue| eye| heart| intestine| kidney| lung| lymph| lymph node| mammary gland| muscle| pancreas| pharynx| placenta| prostate| spleen| testis| thymus| tonsil| vascular|adrenal tumor| leukemia| lymphoma| normal| pancreatic tumor| soft tissue/muscle tissue tumor| fetus| juvenile| adult	NM_001803	GO:0007204	positive regulation of cytosolic calcium ion concentration	inferred from direct assay	NM_001803	GO:0005829	cytosol	inferred from direct assay								ENST00000374213	Pfam	IPR026643	CAMPATH-1 antigen (CD52)	main	Multiple_Complex
TC0100007457.hg.1	LIN28A	79727	NM_024674	1.24783	11.1252	10.9667	11.2861	lin-28 homolog A (C. elegans)	chr1	+	Multiple_Complex	26410778	26429728	10	1p36.11	RefSeq	Homo sapiens lin-28 homolog A (C. elegans) (LIN28A), mRNA.	0	NM_024674	Q9H9Z2	NM_024674	Hs.86154	embryonic tissue| ovary| placenta| testis| germ cell tumor| normal|embryoid body| blastocyst| adult	NM_024674	GO:0006355	regulation of transcription, DNA-templated	inferred from electronic annotation	NM_024674	GO:0000932	cytoplasmic mRNA processing body	inferred from direct assay	NM_024674	GO:0003677	DNA binding	inferred from electronic annotation				ENST00000254231	Pfam	IPR001878	Zinc finger, CCHC-type	main	Multiple_Complex
TC0100007458.hg.1	DHDDS	79947	NM_001243564	1.57333	8.84739	8.52652	9.18034	dehydrodolichyl diphosphate synthase subunit	chr1	+	Multiple_Complex	26432282	26471304	10	1p36.11	RefSeq	Homo sapiens dehydrodolichyl diphosphate synthase subunit (DHDDS), transcript variant 3, mRNA.	0	NM_001243564	Q86SQ9								NM_001243564	GO:0005789	endoplasmic reticulum membrane	traceable author statement	NM_001243564	GO:0002094	polyprenyltransferase activity	inferred from direct assay				ENST00000236342	Pfam	IPR001441	Decaprenyl diphosphate synthase-like	main	Multiple_Complex
TC0100007463.hg.1	HMGN2	3151	NM_005517	1.24101	10.5055	10.3509	10.6624	high mobility group nucleosomal binding domain 2	chr1	+	Multiple_Complex	26472411	26476642	10	1p36.1	RefSeq	Homo sapiens high mobility group nucleosomal binding domain 2 (HMGN2), mRNA.	0	NM_005517	P05204	NM_005517	Hs.181163	adipose tissue| adrenal gland| ascites| bladder| blood| bone| bone marrow| brain| cervix| connective tissue| ear| embryonic tissue| esophagus| eye| heart| intestine| kidney| larynx| liver| lung| lymph| lymph node| mammary gland| mouth| muscle| nerve| ovary| pancreas| parathyroid| pharynx| pituitary gland| placenta| prostate| salivary gland| skin| spleen| stomach| testis| thymus| thyroid| tonsil| …					NM_005517	GO:0000785	chromatin	inferred from electronic annotation	NM_005517	GO:0005515	protein binding	inferred from physical interaction				ENST00000361427	Pfam	IPR000079	High mobility group protein HMGN	main	Multiple_Complex
TC0100007469.hg.1	RPS6KA1	6195	NM_001006665	1.03956	7.30436	7.27643	7.3324	ribosomal protein S6 kinase, 90kDa, polypeptide 1	chr1	+	Multiple_Complex	26529758	26575030	10	1p	RefSeq	Homo sapiens ribosomal protein S6 kinase, 90kDa, polypeptide 1 (RPS6KA1), transcript variant 2, mRNA.	0	NM_001006665	Q15418								NM_001006665	GO:0005634	nucleus	inferred from direct assay					NM_001006665	GenMAPP	Ribosomal_Proteins	ENST00000374166	Pfam	IPR000719	Protein kinase domain	main	Multiple_Complex
TC0100007471.hg.1	RPS6KA1		hsa_circ_0092329	1.05242	5.80841	5.77167	5.84538	Zhang2013 ALT_ACCEPTOR, ALT_DONOR, coding, INTERNAL, intronic best transcript NM_002953	chr1	+	NonCoding	26572454	26572673	6		circbase	Zhang2013 ALT_ACCEPTOR, ALT_DONOR, coding, INTERNAL, intronic best transcript NM_002953	0																									main	NonCoding
TC0100007477.hg.1	ARID1A	8289	NM_006015	-1.05681	9.54203	9.58197	9.50226	AT rich interactive domain 1A (SWI-like)	chr1	+	Multiple_Complex	26696031	26782110	10	1p35.3	RefSeq	Homo sapiens AT rich interactive domain 1A (SWI-like) (ARID1A), transcript variant 1, mRNA.	0	NM_006015	O14497	NM_006015	Hs.468972	adipose tissue| adrenal gland| ascites| bladder| blood| bone| bone marrow| brain| cervix| connective tissue| ear| embryonic tissue| eye| heart| intestine| kidney| larynx| liver| lung| lymph| lymph node| mammary gland| mouth| muscle| ovary| pancreas| parathyroid| pharynx| pituitary gland| placenta| prostate| skin| spleen| stomach| testis| thymus| thyroid| tonsil| trachea| umbilical cord| uterus| v…					NM_006015	GO:0000790	nuclear chromatin	inferred from direct assay	NM_006015	GO:0003677	DNA binding	inferred from direct assay				ENST00000324856	Pfam	IPR001606	ARID DNA-binding domain	main	Multiple_Complex
TC0100007481.hg.1	PIGV	55650	NM_001202554	1.09115	6.16491	6.10231	6.22816	phosphatidylinositol glycan anchor biosynthesis class V	chr1	+	Multiple_Complex	26787472	26798403	10	1p36.11	RefSeq	Homo sapiens phosphatidylinositol glycan anchor biosynthesis, class V (PIGV), transcript variant 1, mRNA.	0	NM_001202554	Q9NUD9	NM_001202554	Hs.259605	adipose tissue| blood| bone| brain| cervix| embryonic tissue| esophagus| eye| heart| intestine| kidney| liver| lung| lymph node| mammary gland| ovary| pancreas| pituitary gland| placenta| prostate| skin| spleen| testis| thyroid| uterus| cervical tumor| chondrosarcoma| colorectal tumor| esophageal tumor| germ cell tumor| glioma| kidney tumor| leukemia| lung tumor| normal| ovarian tumor| pancreatic…	NM_001202554	GO:0006501	C-terminal protein lipidation	traceable author statement	NM_001202554	GO:0005789	endoplasmic reticulum membrane	inferred from direct assay	NM_001202554	GO:0000030	mannosyltransferase activity	inferred from genetic interaction				ENST00000078527	Pfam	IPR007315	GPI mannosyltransferase 2	main	Multiple_Complex
TC0100007484.hg.1	ZDHHC18	84243	NM_032283	1.22088	9.00967	8.86686	9.15478	zinc finger, DHHC-type containing 18	chr1	+	Multiple_Complex	26826710	26857602	10	1p36.11	RefSeq	Homo sapiens zinc finger, DHHC-type containing 18 (ZDHHC18), mRNA.	0	NM_032283	Q9NUE0	NM_032283	Hs.523710	adipose tissue| ascites| blood| bone| brain| cervix| connective tissue| embryonic tissue| eye| heart| intestine| kidney| liver| lung| lymph| lymph node| mammary gland| mouth| muscle| ovary| pancreas| parathyroid| placenta| prostate| salivary gland| skin| spleen| stomach| testis| thymus| tonsil| uterus| breast (mammary gland) tumor| cervical tumor| chondrosarcoma| colorectal tumor| gastrointestina…	NM_032283	GO:0006612	protein targeting to membrane	not recorded	NM_032283	GO:0005783	endoplasmic reticulum	not recorded	NM_032283	GO:0008270	zinc ion binding	inferred from electronic annotation				ENST00000374141	Pfam	IPR001594	Zinc finger, DHHC-type, palmitoyltransferase	main	Multiple_Complex
TC0100007486.hg.1	SFN	2810	NM_006142	1.10201	5.92608	5.85642	5.99656	stratifin	chr1	+	Coding	26863138	26864457	10	1p36.11	RefSeq	Homo sapiens stratifin (SFN), mRNA.	0	NM_006142	P31947	NM_006142	Hs.523718	ascites| bladder| blood| bone| brain| cervix| embryonic tissue| esophagus| eye| heart| intestine| kidney| larynx| liver| lung| lymph node| mammary gland| mouth| muscle| nerve| pancreas| pharynx| placenta| prostate| skin| stomach| thyroid| uterus| bladder carcinoma| breast (mammary gland) tumor| cervical tumor| chondrosarcoma| colorectal tumor| esophageal tumor| gastrointestinal tumor| germ cell t…	NM_006142	GO:0000079	regulation of cyclin-dependent protein serine/threonine kinase activity	inferred from electronic annotation	NM_006142	GO:0005615	extracellular space	traceable author statement	NM_006142	GO:0005515	protein binding	inferred from physical interaction	NM_006142	GenMAPP	Calcium_regulation_in_cardiac_cells	ENST00000339276	Pfam	IPR023410	14-3-3 domain	main	Coding
TC0100007489.hg.1	NUDC	10726	NM_006600	-1.27315	8.41615	8.59215	8.24375	nudC nuclear distribution protein	chr1	+	Multiple_Complex	26900238	26946871	10	1p36.11	RefSeq	Homo sapiens nudC nuclear distribution protein (NUDC), mRNA.	0	NM_006600	Q9Y266	NM_006600	Hs.263812	adipose tissue| adrenal gland| ascites| bladder| blood| bone| bone marrow| brain| cervix| connective tissue| embryonic tissue| esophagus| eye| heart| intestine| kidney| larynx| liver| lung| lymph| lymph node| mammary gland| mouth| muscle| nerve| ovary| pancreas| pharynx| pituitary gland| placenta| prostate| salivary gland| skin| spleen| stomach| testis| thymus| thyroid| tonsil| trachea| uterus|ad…	NM_006600	GO:0000278	mitotic cell cycle	traceable author statement	NM_006600	GO:0005654	nucleoplasm	traceable author statement	NM_006600	GO:0005515	protein binding	inferred from physical interaction				ENST00000321265	Pfam	IPR007052	CS domain	main	Multiple_Complex
TC0100007493.hg.1	TRNP1	388610	NM_001013642	-1.42304	6.87302	7.13222	6.62324	TMF1-regulated nuclear protein 1	chr1	+	Multiple_Complex	26993704	27000898	10	1p36.11	RefSeq	Homo sapiens TMF1-regulated nuclear protein 1 (TRNP1), mRNA.	0	NM_001013642	Q6NT89	NM_001013642	Hs.355747	brain| connective tissue| embryonic tissue| eye| intestine| kidney| liver| lung| ovary| pancreas| placenta| prostate| skin| stomach| uterus| vascular| bladder carcinoma| chondrosarcoma| colorectal tumor| gastrointestinal tumor| germ cell tumor| glioma| kidney tumor| liver tumor| normal| ovarian tumor| pancreatic tumor| prostate cancer| skin tumor| soft tissue/muscle tissue tumor| uterine tumor| f…	NM_001013642	GO:0006351	transcription, DNA-templated	inferred from electronic annotation	NM_001013642	GO:0005634	nucleus	not recorded	NM_001013642	GO:0003677	DNA binding	inferred from sequence or structural similarity								main	Multiple_Complex
TC0100007505.hg.1	WDTC1	23038	NM_001276252	1.07434	8.09992	8.04836	8.15181	WD and tetratricopeptide repeats 1	chr1	+	Multiple_Complex	27234516	27308633	10	1p36.11	RefSeq	Homo sapiens WD and tetratricopeptide repeats 1 (WDTC1), transcript variant 1, mRNA.	0	NM_001276252	Q8N5D0	NM_001276252	Hs.469154	adipose tissue| ascites| blood| bone| brain| cervix| connective tissue| embryonic tissue| eye| heart| intestine| kidney| larynx| liver| lung| lymph| lymph node| mammary gland| mouth| muscle| nerve| ovary| pancreas| pituitary gland| placenta| prostate| salivary gland| skin| spleen| stomach| testis| thymus| thyroid| trachea| umbilical cord| uterus| vascular| breast (mammary gland) tumor| cervical t…	NM_001276252	GO:0000122	negative regulation of transcription from RNA polymerase II promoter	inferred from electronic annotation	NM_001276252	GO:0005634	nucleus	inferred from electronic annotation	NM_001276252	GO:0004857	enzyme inhibitor activity	inferred from electronic annotation				ENST00000319394	Pfam	IPR001680	WD40 repeat	main	Multiple_Complex
TC0100007507.hg.1	TMEM222	84065	NM_032125	1.12117	7.90531	7.82324	7.98825	transmembrane protein 222	chr1	+	Multiple_Complex	27322145	27336400	10	1p36.11	RefSeq	Homo sapiens transmembrane protein 222 (TMEM222), transcript variant 1, mRNA.	0	NM_032125	Q9H0R3	NM_032125	Hs.469171	adipose tissue| adrenal gland| ascites| blood| bone| brain| cervix| connective tissue| ear| embryonic tissue| eye| heart| intestine| kidney| liver| lung| lymph node| mammary gland| mouth| muscle| nerve| ovary| pancreas| pharynx| pituitary gland| placenta| prostate| salivary gland| skin| spleen| stomach| testis| thymus| thyroid| tonsil| uterus| breast (mammary gland) tumor| chondrosarcoma| colorec…					NM_032125	GO:0016021	integral component of membrane	inferred from electronic annotation								ENST00000374076	Pfam	IPR008496	Protein of unknown function DUF778	main	Multiple_Complex
TC0100007510.hg.1	SYTL1	84958	NM_001193308	1.33083	5.57685	5.37449	5.78682	synaptotagmin like 1	chr1	+	Multiple_Complex	27341992	27353937	10	1p36.11	RefSeq	Homo sapiens synaptotagmin-like 1 (SYTL1), transcript variant 1, mRNA.	0	NM_001193308	Q8IYJ3	NM_001193308	Hs.469175	ascites| bladder| blood| bone| bone marrow| brain| cervix| connective tissue| embryonic tissue| esophagus| eye| heart| intestine| kidney| liver| lung| lymph node| mammary gland| mouth| muscle| ovary| pancreas| placenta| prostate| salivary gland| skin| spleen| stomach| testis| thymus| thyroid| tonsil| trachea| uterus| bladder carcinoma| breast (mammary gland) tumor| chondrosarcoma| colorectal tumo…	NM_001193308	GO:0006886	intracellular protein transport	inferred from electronic annotation	NM_001193308	GO:0005886	plasma membrane	inferred from direct assay	NM_001193308	GO:0005509	calcium ion binding	not recorded				ENST00000318074	Pfam	IPR000008	C2 domain	main	Multiple_Complex
TC0100007512.hg.1	GPR3	2827	NM_005281	-1.28923	6.57663	6.76244	6.39593	G protein-coupled receptor 3	chr1	+	Coding	27392644	27395814	10	1p36.1-p35	RefSeq	Homo sapiens G protein-coupled receptor 3 (GPR3), mRNA.	0	NM_005281	P46089	NM_005281	Hs.66542	bone| brain| eye| intestine| muscle| stomach| testis| uterus| chondrosarcoma| gastrointestinal tumor| germ cell tumor| glioma| normal| primitive neuroectodermal tumor of the CNS| soft tissue/muscle tissue tumor| fetus| adult	NM_005281	GO:0007189	adenylate cyclase-activating G-protein coupled receptor signaling pathway	traceable author statement	NM_005281	GO:0005887	integral component of plasma membrane	traceable author statement	NM_005281	GO:0004930	G-protein coupled receptor activity	inferred from electronic annotation	NM_005281	GenMAPP	GPCRDB_Class_A_Rhodopsin-like	ENST00000374024	Pfam	IPR000276	G protein-coupled receptor, rhodopsin-like	main	Coding
TC0100007514.hg.1	WASF2		hsa_circ_0000035	-1.08641	2.24759	2.30817	2.1886	Memczak2013 ANTISENSE, coding, INTERNAL, intronic best transcript NM_006990	chr1	+	NonCoding	27420914	27421242	6		circbase	Memczak2013 ANTISENSE, coding, INTERNAL, intronic best transcript NM_006990	0																									main	NonCoding
TC0100007529.hg.1	FAM76A	199870	NM_001143912	-1.20216	6.19173	6.32597	6.06034	family with sequence similarity 76, member A	chr1	+	Multiple_Complex	27725979	27763122	10	1p35.3	RefSeq	Homo sapiens family with sequence similarity 76, member A (FAM76A), transcript variant 1, mRNA.	0	NM_001143912	Q8TAV0	NM_001143912	Hs.469359	adrenal gland| bladder| blood| bone| bone marrow| brain| connective tissue| embryonic tissue| esophagus| eye| heart| intestine| kidney| liver| lung| lymph node| mammary gland| muscle| parathyroid| placenta| prostate| skin| stomach| testis| uterus| vascular|adrenal tumor| breast (mammary gland) tumor| chondrosarcoma| colorectal tumor| esophageal tumor| germ cell tumor| glioma| kidney tumor| leukem…	ENST00000010299	GO:0000338	protein deneddylation		ENST00000010299	GO:0005737	cytoplasm		ENST00000010299	GO:0019784	NEDD8-specific protease activity									main	Multiple_Complex
TC0100007532.hg.1	STX12	23673	NM_177424	-1.08244	7.11832	7.17569	7.0614	syntaxin 12	chr1	+	Multiple_Complex	27773183	27824452	10	1p35.3	RefSeq	Homo sapiens syntaxin 12 (STX12), mRNA.	0	NM_177424	Q86Y82	NM_177424	Hs.523855	adipose tissue| adrenal gland| bladder| blood| bone| bone marrow| brain| connective tissue| embryonic tissue| eye| heart| intestine| kidney| larynx| liver| lung| lymph| lymph node| mammary gland| mouth| muscle| ovary| pancreas| parathyroid| pituitary gland| placenta| prostate| skin| spleen| stomach| testis| thymus| thyroid| trachea| uterus| vascular|adrenal tumor| bladder carcinoma| breast (mamma…	NM_177424	GO:0006886	intracellular protein transport	inferred from electronic annotation	NM_177424	GO:0000139	Golgi membrane	inferred from electronic annotation	NM_177424	GO:0005484	SNAP receptor activity	inferred from electronic annotation				ENST00000373943	Pfam	IPR000727	Target SNARE coiled-coil homology domain	main	Multiple_Complex
TC0100007538.hg.1	PPP1R8	5511	NM_002713	-1.08879	7.47806	7.53967	7.41695	protein phosphatase 1, regulatory subunit 8	chr1	+	Multiple_Complex	27830741	27851676	10	1p35.3	RefSeq	Homo sapiens protein phosphatase 1, regulatory subunit 8 (PPP1R8), transcript variant 3, mRNA.	0	NM_002713	Q12972	NM_002713	Hs.533474	adipose tissue| adrenal gland| ascites| bladder| blood| bone| bone marrow| brain| cervix| connective tissue| embryonic tissue| eye| heart| intestine| kidney| liver| lung| lymph| lymph node| mammary gland| mouth| muscle| ovary| pancreas| parathyroid| pharynx| pituitary gland| placenta| prostate| skin| spleen| stomach| testis| thymus| trachea| uterus| vascular|adrenal tumor| breast (mammary gland) …	NM_002713	GO:0006351	transcription, DNA-templated	inferred from electronic annotation	NM_002713	GO:0005634	nucleus	traceable author statement	NM_002713	GO:0003677	DNA binding	inferred from electronic annotation				ENST00000311772	Pfam	IPR000253	Forkhead-associated (FHA) domain	main	Multiple_Complex
TC0100007540.hg.1	THEMIS2	9473	NM_001039477	-1.43691	5.65829	5.92581	5.40284	thymocyte selection associated family member 2	chr1	+	Multiple_Complex	27872543	27886685	10	1p35.3	RefSeq	Homo sapiens thymocyte selection associated family member 2 (THEMIS2), transcript variant 2, mRNA.	0	NM_001039477	Q5TEJ8	NM_001039477	Hs.10649	blood| bone| bone marrow| brain| connective tissue| embryonic tissue| eye| heart| intestine| kidney| lung| lymph node| mammary gland| muscle| ovary| pancreas| pharynx| placenta| prostate| skin| spleen| stomach| testis| thymus| uterus| breast (mammary gland) tumor| chondrosarcoma| colorectal tumor| gastrointestinal tumor| germ cell tumor| glioma| kidney tumor| leukemia| lung tumor| lymphoma| non-n…	NM_001039477	GO:0006954	inflammatory response	inferred from electronic annotation	NM_001039477	GO:0005634	nucleus	inferred from electronic annotation	NM_001039477	GO:0005515	protein binding	inferred from physical interaction				ENST00000328928	Pfam	IPR025946	CABIT domain	main	Multiple_Complex
TC0100007542.hg.1	SMPDL3B	27293	NM_001009568	-1.22628	8.00798	8.15648	7.86219	sphingomyelin phosphodiesterase, acid-like 3B	chr1	+	Multiple_Complex	27934955	27959157	10	1p35.3	RefSeq	Homo sapiens sphingomyelin phosphodiesterase, acid-like 3B (SMPDL3B), transcript variant 2, mRNA.	0	NM_001009568	Q92485	NM_001009568	Hs.123659	ascites| bladder| bone| bone marrow| brain| cervix| connective tissue| embryonic tissue| esophagus| intestine| kidney| liver| lung| mammary gland| ovary| pancreas| parathyroid| placenta| prostate| spleen| stomach| testis| trachea| uterus| breast (mammary gland) tumor| cervical tumor| chondrosarcoma| colorectal tumor| esophageal tumor| gastrointestinal tumor| germ cell tumor| leukemia| lung tumor|…	NM_001009568	GO:0006685	sphingomyelin catabolic process	inferred from electronic annotation	NM_001009568	GO:0005615	extracellular space	inferred from direct assay	NM_001009568	GO:0004767	sphingomyelin phosphodiesterase activity	inferred from electronic annotation				ENST00000373888	Pfam	IPR004843	Calcineurin-like phosphoesterase domain, apaH type	main	Multiple_Complex
TC0100007543.hg.1	XKR8	55113	NM_018053	1.247	7.57597	7.41841	7.73687	X-linked Kx blood group related 8	chr1	+	Multiple_Complex	27959462	27968096	10	1p35.3	RefSeq	Homo sapiens XK, Kell blood group complex subunit-related family, member 8 (XKR8), mRNA.	0	NM_018053	Q9H6D3	NM_018053	Hs.55024	blood| bone marrow| brain| connective tissue| embryonic tissue| eye| heart| intestine| kidney| liver| lung| lymph node| mammary gland| ovary| pancreas| placenta| prostate| salivary gland| skin| spleen| testis| thymus| thyroid| uterus| breast (mammary gland) tumor| chondrosarcoma| germ cell tumor| glioma| head and neck tumor| kidney tumor| leukemia| non-neoplasia| normal| ovarian tumor| skin tumor…	NM_018053	GO:0043652	engulfment of apoptotic cell	inferred from direct assay	NM_018053	GO:0005886	plasma membrane	inferred from direct assay								ENST00000373884	Pfam	IPR018629	Transport protein XK	main	Multiple_Complex
TC0100007550.hg.1	ATPIF1	93974	NM_016311	1.14501	8.65767	8.56054	8.7559	ATPase inhibitory factor 1	chr1	+	Multiple_Complex	28236091	28246906	10	1p35.3	RefSeq	Homo sapiens ATPase inhibitory factor 1 (ATPIF1), transcript variant 1, mRNA.	0	NM_016311	Q9UII2	NM_016311	Hs.744914	adrenal gland| ascites| bladder| blood| bone| bone marrow| brain| cervix| connective tissue| ear| embryonic tissue| esophagus| eye| heart| intestine| kidney| liver| lung| lymph| lymph node| mammary gland| muscle| ovary| pancreas| parathyroid| pituitary gland| placenta| prostate| salivary gland| skin| spleen| stomach| testis| thymus| thyroid| tonsil| umbilical cord| uterus| vascular|adrenal tumor|…					NM_016311	GO:0005739	mitochondrion	inferred from direct assay	NM_016311	GO:0004857	enzyme inhibitor activity	traceable author statement	NM_016311	GenMAPP	Electron_Transport_Chain	ENST00000335514	Pfam	IPR007648	Mitochondrial ATPase inhibitor	main	Multiple_Complex
TC0100007552.hg.1	SESN2	83667	NM_031459	1.08894	7.27722	7.21602	7.33895	sestrin 2	chr1	+	Multiple_Complex	28259452	28282491	10	1p35.3	RefSeq	Homo sapiens sestrin 2 (SESN2), mRNA.	0	NM_031459	P58004	NM_031459	Hs.469543	adrenal gland| ascites| blood| bone| brain| cervix| connective tissue| embryonic tissue| eye| heart| intestine| kidney| liver| lung| lymph| mammary gland| muscle| ovary| pancreas| pituitary gland| placenta| prostate| salivary gland| skin| stomach| testis| thymus| uterus|adrenal tumor| breast (mammary gland) tumor| cervical tumor| chondrosarcoma| colorectal tumor| gastrointestinal tumor| germ cell…	NM_031459	GO:0006367	transcription initiation from RNA polymerase II promoter	traceable author statement	NM_031459	GO:0005634	nucleus	inferred from electronic annotation	NM_031459	GO:0005515	protein binding	inferred from physical interaction				ENST00000253063	Pfam	IPR006730	Sestrin	main	Multiple_Complex
TC0100007555.hg.1	MED18	54797	NM_001127350	-1.01764	6.33352	6.34615	6.32092	mediator complex subunit 18	chr1	+	Multiple_Complex	28329002	28335967	10	1p35.3	RefSeq	Homo sapiens mediator complex subunit 18 (MED18), transcript variant 2, mRNA.	0	NM_001127350	Q9BUE0	NM_001127350	Hs.479911	blood| bone marrow| brain| connective tissue| eye| intestine| kidney| lung| lymph| mammary gland| pancreas| pharynx| placenta| prostate| salivary gland| skin| testis| tonsil| uterus| breast (mammary gland) tumor| chondrosarcoma| germ cell tumor| glioma| head and neck tumor| kidney tumor| lymphoma| non-neoplasia| normal| pancreatic tumor| primitive neuroectodermal tumor of the CNS| prostate cancer…	NM_001127350	GO:0006357	regulation of transcription from RNA polymerase II promoter	not recorded	NM_001127350	GO:0016592	mediator complex	inferred from direct assay	NM_001127350	GO:0001104	RNA polymerase II transcription cofactor activity	not recorded				ENST00000373842	Pfam	IPR019095	Mediator complex, subunit Med18, metazoa/fungi	main	Multiple_Complex
TC0100007556.hg.1	PHACTR4	65979	NM_001048183	-1.23371	8.55921	8.71205	8.40905	phosphatase and actin regulator 4	chr1	+	Multiple_Complex	28369582	28502771	10	1p35.3	RefSeq	Homo sapiens phosphatase and actin regulator 4 (PHACTR4), transcript variant 1, mRNA.	0	NM_001048183	Q8IZ21	NM_001048183	Hs.225641	adrenal gland| ascites| bladder| blood| bone| brain| cervix| connective tissue| embryonic tissue| esophagus| eye| heart| intestine| kidney| liver| lung| lymph| lymph node| mammary gland| mouth| muscle| ovary| pancreas| parathyroid| placenta| prostate| skin| spleen| stomach| testis| thymus| thyroid| trachea| umbilical cord| uterus| vascular|adrenal tumor| bladder carcinoma| breast (mammary gland) …					NM_001048183	GO:0005737	cytoplasm	inferred from electronic annotation	NM_001048183	GO:0003779	actin binding	inferred from sequence or structural similarity				ENST00000373836	Pfam	IPR004018	RPEL repeat	main	Multiple_Complex
TC0100007559.hg.1	RCC1	1104	NM_001048194	1.0286	7.7469	7.72659	7.76727	regulator of chromosome condensation 1	chr1	+	Multiple_Complex	28505942	28539300	10	1p36.1	RefSeq	Homo sapiens regulator of chromosome condensation 1 (RCC1), transcript variant 1, mRNA.	0	NM_001048194	P18754	NM_001048194	Hs.469723	ascites| bladder| blood| bone| bone marrow| brain| cervix| connective tissue| embryonic tissue| eye| heart| intestine| kidney| larynx| liver| lung| lymph| lymph node| mammary gland| muscle| nerve| ovary| pancreas| pharynx| placenta| prostate| skin| spleen| stomach| testis| thymus| thyroid| tonsil| uterus| vascular| bladder carcinoma| breast (mammary gland) tumor| cervical tumor| chondrosarcoma| c…					NM_001048194	GO:0000790	nuclear chromatin	inferred from direct assay	NM_001048194	GO:0003682	chromatin binding	inferred from direct assay				ENST00000373831	Pfam	IPR000408	Regulator of chromosome condensation, RCC1	main	Multiple_Complex
TC0100007562.hg.1	TRNAU1AP	54952	NM_017846	1.1181	6.28001	6.2	6.36105	tRNA selenocysteine 1 associated protein 1	chr1	+	Multiple_Complex	28553017	28578545	10	1p35.3	RefSeq	Homo sapiens tRNA selenocysteine 1 associated protein 1 (TRNAU1AP), transcript variant 1, mRNA.	0	NM_017846	Q9NX07	NM_017846	Hs.533626	ascites| bladder| blood| bone marrow| brain| cervix| connective tissue| ear| embryonic tissue| esophagus| eye| heart| intestine| kidney| larynx| liver| lung| lymph| lymph node| mammary gland| mouth| muscle| ovary| pancreas| pharynx| placenta| prostate| skin| spleen| stomach| testis| thymus| thyroid| uterus| bladder carcinoma| chondrosarcoma| colorectal tumor| esophageal tumor| gastrointestinal tu…	NM_017846	GO:0001514	selenocysteine incorporation	inferred from sequence or structural similarity	NM_017846	GO:0005634	nucleus	inferred from sequence or structural similarity	NM_017846	GO:0000166	nucleotide binding	inferred from electronic annotation				ENST00000373830	Pfam	IPR000504	RNA recognition motif domain	main	Multiple_Complex
TC0100007564.hg.1	RAB42	115273	NM_001193532	-1.55974	5.50489	5.83488	5.19357	RAB42, member RAS oncogene family	chr1	+	Multiple_Complex	28592200	28595443	10	1p35.3	RefSeq	Homo sapiens RAB42, member RAS oncogene family (RAB42), transcript variant 1, mRNA.	0	NM_001193532	Q8N4Z0	NM_001193532	Hs.652321	brain| embryonic tissue| kidney| salivary gland| skin| head and neck tumor| kidney tumor| normal| skin tumor| fetus| adult	NM_001193532	GO:0006886	intracellular protein transport	not recorded	NM_001193532	GO:0005794	Golgi apparatus	not recorded	NM_001193532	GO:0003924	GTPase activity	not recorded				ENST00000373826	Pfam	IPR001806	Small GTPase superfamily	main	Multiple_Complex
TC0100007569.hg.1	GMEB1	10691	NM_006582	-1.22317	7.44406	7.59079	7.30016	glucocorticoid modulatory element binding protein 1	chr1	+	Multiple_Complex	28668728	28719353	10	1p35.3	RefSeq	Homo sapiens glucocorticoid modulatory element binding protein 1 (GMEB1), transcript variant 1, mRNA.	0	NM_006582	Q9Y692	NM_006582	Hs.632373	blood| bone marrow| brain| connective tissue| embryonic tissue| eye| heart| intestine| kidney| liver| lung| lymph node| mammary gland| mouth| muscle| ovary| pancreas| pharynx| placenta| skin| spleen| stomach| testis| thymus| uterus| vascular| breast (mammary gland) tumor| chondrosarcoma| colorectal tumor| gastrointestinal tumor| germ cell tumor| glioma| head and neck tumor| leukemia| lung tumor| …	NM_006582	GO:0006357	regulation of transcription from RNA polymerase II promoter	not recorded	NM_006582	GO:0005634	nucleus	traceable author statement	NM_006582	GO:0000978	RNA polymerase II core promoter proximal region sequence-specific DNA binding	not recorded				ENST00000294409	Pfam	IPR000770	SAND domain	main	Multiple_Complex
TC0100007570.hg.1	YTHDF2	51441	NM_001172828	-1.20517	9.55273	9.6883	9.41906	YTH N(6)-methyladenosine RNA binding protein 2	chr1	+	Multiple_Complex	28736621	28769775	10	1p35	RefSeq	Homo sapiens YTH N(6)-methyladenosine RNA binding protein 2 (YTHDF2), transcript variant 3, mRNA.	0	NM_001172828	Q9Y5A9	NM_001172828	Hs.532286	adipose tissue| adrenal gland| ascites| bladder| blood| bone| bone marrow| brain| cervix| connective tissue| ear| embryonic tissue| esophagus| eye| heart| intestine| kidney| larynx| liver| lung| lymph| lymph node| mammary gland| mouth| muscle| nerve| ovary| pancreas| parathyroid| pharynx| pituitary gland| placenta| prostate| salivary gland| skin| spleen| stomach| testis| thymus| thyroid| trachea|…	NM_001172828	GO:0006959	humoral immune response	traceable author statement	NM_001172828	GO:0000932	cytoplasmic mRNA processing body	inferred from direct assay	NM_001172828	GO:0044822	poly(A) RNA binding	inferred from direct assay				ENST00000373812	Pfam	IPR007275	YTH domain	main	Multiple_Complex
TC0100007573.hg.1	OPRD1	4985	NM_000911	1.46711	5.23997	4.97077	5.52375	opioid receptor, delta 1	chr1	+	Multiple_Complex	28812142	28871712	10	1p36.1-p34.3	RefSeq	Homo sapiens opioid receptor, delta 1 (OPRD1), mRNA.	0	NM_000911	P41143	NM_000911	Hs.372	brain| ovary| normal| ovarian tumor	NM_000911	GO:0000060	protein import into nucleus, translocation	inferred from direct assay	NM_000911	GO:0005737	cytoplasm	inferred from electronic annotation	NM_000911	GO:0004985	opioid receptor activity	inferred from direct assay	NM_000911	GenMAPP	GPCRDB_Class_A_Rhodopsin-like	ENST00000234961	Pfam	IPR000276	G protein-coupled receptor, rhodopsin-like	main	Multiple_Complex
TC0100007574.hg.1	EPB41	2035	NM_001166005	1.22258	9.87474	9.73084	10.0208	erythrocyte membrane protein band 4.1	chr1	+	Multiple_Complex	28887091	29120446	10	1p33-p32	RefSeq	Homo sapiens erythrocyte membrane protein band 4.1 (EPB41), transcript variant 1, mRNA.	0	NM_001166005	P11171	NM_001166005	Hs.175437	ascites| bladder| blood| bone| bone marrow| brain| cervix| connective tissue| embryonic tissue| esophagus| eye| heart| intestine| kidney| larynx| liver| lung| lymph| lymph node| mammary gland| mouth| muscle| ovary| pancreas| placenta| prostate| skin| spleen| stomach| testis| thymus| tonsil| trachea| uterus| vascular| bladder carcinoma| breast (mammary gland) tumor| cervical tumor| chondrosarcoma|…	NM_001166005	GO:0008015	blood circulation	traceable author statement					NM_001166005	GO:0003779	actin binding	inferred from electronic annotation				ENST00000343067	Pfam	IPR007477	SAB domain	main	Multiple_Complex
TC0100007575.hg.1	EPB41		hsa_circ_0000040	1.06206	6.18035	6.13707	6.22394	Memczak2013 ALT_ACCEPTOR, ALT_DONOR, coding, INTERNAL, intronic best transcript NM_001166007	chr1	+	NonCoding	28915000	28915140	6		circbase	Memczak2013 ALT_ACCEPTOR, ALT_DONOR, coding, INTERNAL, intronic best transcript NM_001166007	0																									main	NonCoding
TC0100007584.hg.1	PTPRU	10076	NM_001195001	1.11019	8.22741	8.15235	8.30316	protein tyrosine phosphatase, receptor type, U	chr1	+	Multiple_Complex	29236516	29326813	10	1p35.3	RefSeq	Homo sapiens protein tyrosine phosphatase, receptor type, U (PTPRU), transcript variant 4, mRNA.	0	NM_001195001	Q92729	NM_001195001	Hs.19718	ascites| bone| bone marrow| brain| cervix| connective tissue| embryonic tissue| eye| intestine| kidney| liver| lung| mammary gland| mouth| muscle| ovary| pancreas| placenta| prostate| salivary gland| skin| stomach| testis| uterus| cervical tumor| chondrosarcoma| colorectal tumor| gastrointestinal tumor| germ cell tumor| head and neck tumor| kidney tumor| lung tumor| non-neoplasia| normal| ovarian…					NM_001195001	GO:0005886	plasma membrane	traceable author statement	NM_001195001	GO:0004725	protein tyrosine phosphatase activity	inferred from direct assay				ENST00000345512	Pfam	IPR000242	PTP type protein phosphatase	main	Multiple_Complex
TC0100007634.hg.1	ZCCHC17	51538	NM_001282566	-1.02453	8.18105	8.19855	8.16359	zinc finger, CCHC domain containing 17	chr1	+	Multiple_Complex	31296982	31364953	10	1p35.2	RefSeq	Homo sapiens zinc finger, CCHC domain containing 17 (ZCCHC17), transcript variant 1, mRNA.	0	NM_001282566	Q9NP64	NM_001282566	Hs.524094	ascites| bladder| blood| bone| bone marrow| brain| cervix| connective tissue| embryonic tissue| esophagus| eye| heart| intestine| kidney| liver| lung| lymph| mammary gland| muscle| ovary| pancreas| parathyroid| pharynx| pituitary gland| placenta| prostate| salivary gland| skin| stomach| testis| thyroid| trachea| uterus| vascular| bladder carcinoma| breast (mammary gland) tumor| cervical tumor| ch…	NM_001282566	GO:0002230	positive regulation of defense response to virus by host	inferred from mutant phenotype	NM_001282566	GO:0005634	nucleus	inferred from direct assay	NM_001282566	GO:0005515	protein binding	inferred from physical interaction				ENST00000344147	Pfam	IPR003029	S1 domain	main	Multiple_Complex
TC0100007638.hg.1	SERINC2	347735	NM_001199037	-1.19175	8.23943	8.36694	8.11386	serine incorporator 2	chr1	+	Multiple_Complex	31409565	31434680	10	1p35.1	RefSeq	Homo sapiens serine incorporator 2 (SERINC2), transcript variant 3, mRNA.	0	NM_001199037	Q96SA4	NM_001199037	Hs.270655	ascites| bladder| blood| bone| brain| cervix| connective tissue| embryonic tissue| esophagus| eye| heart| intestine| kidney| larynx| liver| lung| lymph| mammary gland| mouth| muscle| ovary| pancreas| placenta| prostate| skin| stomach| testis| thymus| thyroid| trachea| uterus| bladder carcinoma| breast (mammary gland) tumor| cervical tumor| chondrosarcoma| colorectal tumor| esophageal tumor| gastr…	NM_001199037	GO:0006658	phosphatidylserine metabolic process	inferred from electronic annotation	NM_001199037	GO:0016021	integral component of membrane	not recorded	NM_001199037	GO:0015194	L-serine transmembrane transporter activity	not recorded				ENST00000373709	Pfam	IPR005016	Serine incorporator/TMS membrane protein	main	Multiple_Complex
TC0100007641.hg.1	LINC01225	149086	NR_034112	-1.06639	5.48011	5.52667	5.43394	long intergenic non-protein coding RNA 1225	chr1	+	Multiple_Complex	31500085	31540885	10	1p35.2	RefSeq	Homo sapiens long intergenic non-protein coding RNA 1225 (LINC01225), non-coding RNA.	0			NR_034112	Hs.729905	thymus| thyroid| head and neck tumor| adult																				main	Multiple_Complex
TC0100007645.hg.1	TINAGL1	64129	NM_001204414	1.19032	3.51144	3.38801	3.63936	tubulointerstitial nephritis antigen-like 1	chr1	+	Multiple_Complex	31576485	31587686	10	1p35.2	RefSeq	Homo sapiens tubulointerstitial nephritis antigen-like 1 (TINAGL1), transcript variant 2, mRNA.	0	NM_001204414	Q9GZM7	NM_001204414	Hs.199368	adipose tissue| adrenal gland| bladder| blood| brain| cervix| connective tissue| embryonic tissue| esophagus| eye| heart| intestine| kidney| liver| lung| lymph node| mammary gland| mouth| muscle| nerve| ovary| pancreas| placenta| prostate| skin| spleen| stomach| testis| thymus| thyroid| trachea| uterus| vascular| bladder carcinoma| cervical tumor| colorectal tumor| esophageal tumor| gastrointesti…	NM_001204414	GO:0006898	receptor-mediated endocytosis	inferred from electronic annotation	NM_001204414	GO:0005576	extracellular region	non-traceable author statement	NM_001204414	GO:0004197	cysteine-type endopeptidase activity	not recorded				ENST00000271064	Pfam	IPR000668	Peptidase C1A, papain C-terminal	main	Multiple_Complex
TC0100007646.hg.1	HCRTR1	3061	NM_001525	1.12946	5.49107	5.40395	5.57959	hypocretin (orexin) receptor 1	chr1	+	Multiple_Complex	31617686	31632518	10	1p33	RefSeq	Homo sapiens hypocretin (orexin) receptor 1 (HCRTR1), mRNA.	0	NM_001525	O43613	NM_001525	Hs.388226	brain| pancreas| normal| fetus	NM_001525	GO:0007218	neuropeptide signaling pathway	inferred from electronic annotation	NM_001525	GO:0005886	plasma membrane	traceable author statement	NM_001525	GO:0004930	G-protein coupled receptor activity	traceable author statement	NM_001525	GenMAPP	GPCRDB_Class_A_Rhodopsin-like	ENST00000373705	Pfam	IPR000276	G protein-coupled receptor, rhodopsin-like	main	Multiple_Complex
TC0100007659.hg.1	KHDRBS1	10657	NM_001271878	-1.16558	9.68074	9.7919	9.57085	KH domain containing, RNA binding, signal transduction associated 1	chr1	+	Multiple_Complex	32013694	32060859	10	1p32	RefSeq	Homo sapiens KH domain containing, RNA binding, signal transduction associated 1 (KHDRBS1), transcript variant 2, mRNA.	0	NM_001271878	Q07666	NM_001271878	Hs.445893	adipose tissue| adrenal gland| ascites| bladder| blood| bone| bone marrow| brain| cervix| connective tissue| ear| embryonic tissue| eye| heart| intestine| kidney| liver| lung| lymph| lymph node| mammary gland| mouth| muscle| nerve| ovary| pancreas| parathyroid| pituitary gland| placenta| prostate| salivary gland| skin| spleen| stomach| testis| thymus| thyroid| trachea| umbilical cord| uterus| vas…	NM_001271878	GO:0000086	G2/M transition of mitotic cell cycle	inferred from sequence or structural similarity	NM_001271878	GO:0005634	nucleus	inferred from direct assay	NM_001271878	GO:0003677	DNA binding	traceable author statement				ENST00000327300	Pfam	IPR004088	K Homology domain, type 1	main	Multiple_Complex
TC0100007660.hg.1	TMEM39B	55116	NM_018056	1.47301	6.8858	6.61208	7.17085	transmembrane protein 39B	chr1	+	Multiple_Complex	32072031	32102866	10	1p35.1	RefSeq	Homo sapiens transmembrane protein 39B (TMEM39B), mRNA.	0	NM_018056	Q9GZU3	NM_018056	Hs.25544	adipose tissue| adrenal gland| ascites| blood| bone| bone marrow| brain| cervix| connective tissue| embryonic tissue| eye| intestine| kidney| liver| lung| lymph node| mammary gland| mouth| muscle| ovary| pancreas| pharynx| placenta| prostate| skin| testis| thymus| thyroid| tonsil| umbilical cord| uterus| vascular|adrenal tumor| cervical tumor| chondrosarcoma| colorectal tumor| gastrointestinal tu…	NM_018056	GO:0002230	positive regulation of defense response to virus by host	inferred from mutant phenotype	NM_018056	GO:0016021	integral component of membrane	inferred from electronic annotation								ENST00000336294	Pfam	IPR019397	Uncharacterised protein family TMEM39	main	Multiple_Complex
TC0100007662.hg.1	KPNA6	23633	NM_012316	1.08335	9.58435	9.52677	9.64227	karyopherin alpha 6 (importin alpha 7)	chr1	+	Multiple_Complex	32108038	32176568	10	1p35.1	RefSeq	Homo sapiens karyopherin alpha 6 (importin alpha 7) (KPNA6), mRNA.	0	NM_012316	O60684	NM_012316	Hs.470588	adrenal gland| ascites| bladder| blood| bone| bone marrow| brain| cervix| connective tissue| ear| embryonic tissue| eye| heart| intestine| kidney| larynx| liver| lung| lymph| lymph node| mammary gland| mouth| muscle| nerve| ovary| pancreas| parathyroid| pharynx| pituitary gland| placenta| prostate| skin| spleen| stomach| testis| thymus| thyroid| trachea| umbilical cord| uterus| vascular|adrenal t…	NM_012316	GO:0006607	NLS-bearing protein import into nucleus	traceable author statement	NM_012316	GO:0005643	nuclear pore	not recorded	NM_012316	GO:0005515	protein binding	inferred from physical interaction				ENST00000373625	Pfam	IPR000225	Armadillo	main	Multiple_Complex
TC0100007666.hg.1	KPNA6		hsa_circ_0002834	1.00182	5.48304	5.48173	5.48435	Jeck2013 ALT_ACCEPTOR, ALT_DONOR, coding, INTERNAL, intronic best transcript NM_012316	chr1	+	NonCoding	32139179	32139864	6		circbase	Jeck2013 ALT_ACCEPTOR, ALT_DONOR, coding, INTERNAL, intronic best transcript NM_012316	0																									main	NonCoding
TC0100007668.hg.1	TXLNA	200081	NM_175852	1.08862	7.92606	7.86505	7.98755	taxilin alpha	chr1	+	Multiple_Complex	32179686	32198285	10	1p35.1	RefSeq	Homo sapiens taxilin alpha (TXLNA), mRNA.	0	NM_175852	P40222	NM_175852	Hs.17987	adrenal gland| ascites| bladder| blood| bone| bone marrow| brain| cervix| connective tissue| embryonic tissue| eye| heart| intestine| kidney| larynx| liver| lung| lymph| lymph node| mammary gland| mouth| muscle| nerve| ovary| pancreas| pharynx| pituitary gland| placenta| prostate| skin| spleen| stomach| testis| thymus| thyroid| umbilical cord| uterus| vascular| bladder carcinoma| breast (mammary …	NM_175852	GO:0006887	exocytosis	inferred from electronic annotation	NM_175852	GO:0005576	extracellular region	non-traceable author statement	NM_175852	GO:0005125	cytokine activity	non-traceable author statement				ENST00000373609	Pfam	IPR026183	Taxilin family	main	Multiple_Complex
TC0100007669.hg.1	CCDC28B	79140	NM_001301011	-1.13835	6.56567	6.65981	6.47287	coiled-coil domain containing 28B	chr1	+	Multiple_Complex	32200386	32205390	10	1p36.11-p34.2	RefSeq	Homo sapiens coiled-coil domain containing 28B (CCDC28B), transcript variant 1, mRNA.	0	NM_001301011	Q9BUN5	NM_001301011	Hs.534482	ascites| blood| bone| brain| embryonic tissue| eye| heart| intestine| kidney| larynx| liver| lung| lymph| lymph node| mammary gland| muscle| nerve| ovary| pancreas| parathyroid| pharynx| placenta| prostate| skin| testis| thymus| uterus| vascular| breast (mammary gland) tumor| chondrosarcoma| gastrointestinal tumor| germ cell tumor| glioma| head and neck tumor| leukemia| liver tumor| lung tumor| l…	NM_001301011	GO:0042384	cilium assembly	inferred from mutant phenotype	NM_001301011	GO:0005737	cytoplasm	inferred from electronic annotation	NM_001301011	GO:0005515	protein binding	inferred from physical interaction				ENST00000373602	Pfam	IPR025271	Domain of unknown function DUF4061	main	Multiple_Complex
TC0100007670.hg.1	IQCC	55721	NM_001160042	1.28405	5.73611	5.55859	5.91929	IQ motif containing C	chr1	+	Multiple_Complex	32205635	32208687	10	1p36.11-p34.2	RefSeq	Homo sapiens IQ motif containing C (IQCC), transcript variant 1, mRNA.	0	NM_001160042	Q4KMZ1	NM_001160042	Hs.274356	adrenal gland| brain| cervix| connective tissue| embryonic tissue| esophagus| intestine| kidney| lung| mammary gland| ovary| placenta| prostate| testis| uterus|adrenal tumor| breast (mammary gland) tumor| cervical tumor| colorectal tumor| esophageal tumor| gastrointestinal tumor| germ cell tumor| glioma| kidney tumor| normal| ovarian tumor| primitive neuroectodermal tumor of the CNS| prostate can…									ENST00000291358	GO:0005515	protein binding	inferred from electronic annotation								main	Multiple_Complex
TC0100007671.hg.1	DCDC2B	149069	NM_001099434	1.09319	4.60889	4.54506	4.67361	doublecortin domain containing 2B	chr1	+	Multiple_Complex	32209094	32216196	10	1p35.1	RefSeq	Homo sapiens doublecortin domain containing 2B (DCDC2B), mRNA.	0	NM_001099434	A2VCK2	NM_001099434	Hs.424588	brain| lung| uterus| lung tumor| normal| adult	NM_001099434	GO:0035556	intracellular signal transduction	inferred from electronic annotation	NM_001099434	GO:0005622	intracellular	inferred from electronic annotation	NM_001099434	GO:0005515	protein binding	inferred from physical interaction				ENST00000409358	Pfam	IPR003533	Doublecortin domain	main	Multiple_Complex
TC0100007672.hg.1	EIF3I	8668	NM_003757	1.18353	8.83708	8.71637	8.95947	eukaryotic translation initiation factor 3, subunit I	chr1	+	Multiple_Complex	32221584	32231604	10	1p34.1	RefSeq	Homo sapiens eukaryotic translation initiation factor 3, subunit I (EIF3I), mRNA.	0	NM_003757	Q13347	NM_003757	Hs.530096	adipose tissue| adrenal gland| ascites| bladder| blood| bone| bone marrow| brain| cervix| connective tissue| embryonic tissue| eye| heart| intestine| kidney| larynx| liver| lung| lymph| lymph node| mammary gland| mouth| muscle| nerve| ovary| pancreas| parathyroid| pharynx| pituitary gland| placenta| prostate| salivary gland| skin| spleen| stomach| testis| thymus| thyroid| tonsil| umbilical cord| …	NM_003757	GO:0001731	formation of translation preinitiation complex	inferred from electronic annotation	NM_003757	GO:0005829	cytosol	traceable author statement	NM_003757	GO:0003743	translation initiation factor activity	inferred by curator	NM_003757	GenMAPP	Translation_Factors	ENST00000355082	Pfam	IPR001680	WD40 repeat	main	Multiple_Complex
TC0100007675.hg.1	FAM167B	84734	NM_032648	1.05175	6.32038	6.28409	6.35688	family with sequence similarity 167, member B	chr1	+	Coding	32247217	32248860	10	1p35.1	RefSeq	Homo sapiens family with sequence similarity 167, member B (FAM167B), mRNA.	0	NM_032648	Q9BTA0	NM_032648	Hs.18449	bone| connective tissue| embryonic tissue| esophagus| eye| kidney| lung| mammary gland| parathyroid| placenta| prostate| skin| testis| uterus| breast (mammary gland) tumor| chondrosarcoma| esophageal tumor| germ cell tumor| non-neoplasia| normal| skin tumor| fetus| adult																ENST00000373582	Pfam	IPR024280	FAM167	main	Coding
TC0100007676.hg.1	LCK	3932	NM_001042771	-1.9441	5.6173	6.11728	5.15818	LCK proto-oncogene, Src family tyrosine kinase	chr1	+	Multiple_Complex	32251239	32286167	10	1p34.3	RefSeq	Homo sapiens LCK proto-oncogene, Src family tyrosine kinase (LCK), transcript variant 1, mRNA.	0	NM_001042771	P06239	NM_001042771	Hs.470627	adrenal gland| blood| brain| connective tissue| embryonic tissue| esophagus| heart| intestine| larynx| liver| lung| lymph| lymph node| mammary gland| mouth| ovary| pancreas| prostate| spleen| stomach| testis| thymus| tonsil| uterus| vascular| breast (mammary gland) tumor| colorectal tumor| esophageal tumor| gastrointestinal tumor| germ cell tumor| glioma| head and neck tumor| leukemia| liver tumo…													NM_001042771	GenMAPP	Inflammatory_Response_Pathway	ENST00000333070	Pfam	IPR000980	SH2 domain	main	Multiple_Complex
TC0100007678.hg.1	HDAC1	3065	NM_004964	-1.05731	8.60963	8.64992	8.56952	histone deacetylase 1	chr1	+	Multiple_Complex	32292086	32333635	10	1p34	RefSeq	Homo sapiens histone deacetylase 1 (HDAC1), mRNA.	0	NM_004964	Q13547	NM_004964	Hs.88556	adrenal gland| ascites| bladder| blood| bone| bone marrow| brain| cervix| connective tissue| ear| embryonic tissue| esophagus| eye| heart| intestine| kidney| larynx| liver| lung| lymph| lymph node| mammary gland| mouth| muscle| ovary| pancreas| parathyroid| pharynx| pituitary gland| placenta| prostate| salivary gland| skin| spleen| stomach| testis| thymus| thyroid| tonsil| uterus| vascular|adrena…					NM_004964	GO:0000118	histone deacetylase complex	traceable author statement					NM_004964	GenMAPP	Cell_cycle_KEGG	ENST00000373548	Pfam	IPR023801	Histone deacetylase domain	main	Multiple_Complex
TC0100007690.hg.1	RBBP4	5928	NM_001135255	1.16592	9.2621	9.15203	9.3735	retinoblastoma binding protein 4	chr1	+	Multiple_Complex	32651142	32686211	10	1p35.1	RefSeq	Homo sapiens retinoblastoma binding protein 4 (RBBP4), transcript variant 2, mRNA.	0	NM_001135255	Q09028																			ENST00000373485	Pfam	IPR001680	WD40 repeat	main	Multiple_Complex
TC0100007691.hg.1	KIAA1522	57648	NM_001198972	1.06925	6.4009	6.35278	6.44938	KIAA1522	chr1	+	Multiple_Complex	32741885	32774970	10	1p35.1	RefSeq	Homo sapiens KIAA1522 (KIAA1522), transcript variant 2, mRNA.	0	NM_001198972	Q9P206	NM_001198972	Hs.591502	adrenal gland| ascites| bladder| bone| bone marrow| brain| cervix| embryonic tissue| esophagus| eye| heart| intestine| kidney| liver| lung| lymph node| mammary gland| mouth| nerve| ovary| pancreas| parathyroid| pharynx| placenta| prostate| salivary gland| skin| stomach| testis| thymus| thyroid| trachea| uterus| vascular|adrenal tumor| bladder carcinoma| breast (mammary gland) tumor| cervical tumo…																				main	Multiple_Complex
TC0100007693.hg.1	S100PBP	64766	NM_001256121	1.27914	8.20979	8.03412	8.3893	S100P binding protein	chr1	+	Multiple_Complex	32816767	32858879	10	1p35.1	RefSeq	Homo sapiens S100P binding protein (S100PBP), transcript variant 3, mRNA.	0	NM_001256121	Q96BU1	NM_001256121	Hs.440880	bladder| blood| bone| brain| connective tissue| embryonic tissue| eye| heart| intestine| kidney| liver| lung| lymph node| mammary gland| mouth| muscle| nerve| ovary| pancreas| placenta| prostate| skin| spleen| stomach| testis| thymus| thyroid| trachea| umbilical cord| uterus| vascular| bladder carcinoma| breast (mammary gland) tumor| chondrosarcoma| gastrointestinal tumor| germ cell tumor| glioma…					NM_001256121	GO:0005634	nucleus	inferred from direct assay	NM_001256121	GO:0048306	calcium-dependent protein binding	inferred from physical interaction				ENST00000373475	Pfam	IPR026097	S100P-binding protein	main	Multiple_Complex
TC0100007694.hg.1	HPCA	3208	NM_002143	-1.15711	6.6199	6.726	6.51548	hippocalcin	chr1	+	Multiple_Complex	32885994	32898441	10	1p35-p34.2	RefSeq	Homo sapiens hippocalcin (HPCA), mRNA.	0	NM_002143	P84074	NM_002143	Hs.632391	brain| eye| lung| pancreas| prostate| testis| uterus| germ cell tumor| glioma| lung tumor| non-neoplasia| normal| pancreatic tumor| retinoblastoma| soft tissue/muscle tissue tumor| fetus| adult	NM_002143	GO:0007420	brain development	inferred from electronic annotation	NM_002143	GO:0030424	axon	inferred from electronic annotation	NM_002143	GO:0003779	actin binding	inferred from direct assay				ENST00000373467	Pfam	IPR002048	EF-hand domain	main	Multiple_Complex
TC0100007698.hg.1	RNF19B		hsa_circ_0000049	1.04553	5.58568	5.55366	5.61789	Memczak2013 ANTISENSE, CDS, coding, INTERNAL best transcript NM_153341	chr1	+	NonCoding	32964098	32964238	6		circbase	Memczak2013 ANTISENSE, CDS, coding, INTERNAL best transcript NM_153341	0																									main	NonCoding
TC0100007705.hg.1	AZIN2	113451	NM_001293562	1.13139	4.535	4.44682	4.62492	antizyme inhibitor 2	chr1	+	Multiple_Complex	33081104	33120531	10	1p35.1	RefSeq	Homo sapiens antizyme inhibitor 2 (AZIN2), transcript variant 2, mRNA.	0	NM_001293562	Q96A70	NM_001293562	Hs.101807	brain| connective tissue| eye| heart| intestine| kidney| lung| mammary gland| ovary| skin| stomach| testis| thymus| thyroid| uterus| breast (mammary gland) tumor| chondrosarcoma| gastrointestinal tumor| germ cell tumor| glioma| head and neck tumor| kidney tumor| leukemia| lung tumor| non-neoplasia| normal| primitive neuroectodermal tumor of the CNS| skin tumor| soft tissue/muscle tissue tumor| ut…													NM_052998	HumanCyc	PWY-46	ENST00000294517	Pfam	IPR022643	Orn/DAP/Arg decarboxylase 2, C-terminal	main	Multiple_Complex
TC0100007716.hg.1	ZNF362	149076	NM_152493	-1.00895	7.58957	7.596	7.58315	zinc finger protein 362	chr1	+	Multiple_Complex	33256545	33300719	10	1p35.1	RefSeq	Homo sapiens zinc finger protein 362 (ZNF362), mRNA.	0	NM_152493	Q5T0B9	NM_152493	Hs.743358	blood| bone| bone marrow| brain| connective tissue| embryonic tissue| eye| heart| intestine| kidney| larynx| liver| lung| lymph| lymph node| mammary gland| muscle| ovary| pancreas| parathyroid| placenta| prostate| skin| stomach| testis| thyroid| uterus| breast (mammary gland) tumor| chondrosarcoma| colorectal tumor| gastrointestinal tumor| germ cell tumor| glioma| head and neck tumor| leukemia| l…	NM_152493	GO:0006351	transcription, DNA-templated	inferred from electronic annotation	NM_152493	GO:0005634	nucleus	inferred from electronic annotation	NM_152493	GO:0003677	DNA binding	inferred from electronic annotation				OTTHUMT00000011857	Pfam	IPR007087	Zinc finger, C2H2	main	Multiple_Complex
TC0100007725.hg.1	ZSCAN20	7579	NM_145238	1.6077	5.35881	5.02724	5.71224	zinc finger and SCAN domain containing 20	chr1	+	Multiple_Complex	33472631	33496507	10	1p34.3	RefSeq	Homo sapiens zinc finger and SCAN domain containing 20 (ZSCAN20), mRNA.	0	NM_145238	P17040	NM_145238	Hs.442705	brain| cervix| connective tissue| eye| lung| muscle| pancreas| testis| thyroid| trachea| umbilical cord| uterus| cervical tumor| germ cell tumor| glioma| non-neoplasia| normal| pancreatic tumor| retinoblastoma| soft tissue/muscle tissue tumor| uterine tumor| fetus| neonate| adult	NM_145238	GO:0006351	transcription, DNA-templated	inferred from electronic annotation	NM_145238	GO:0005654	nucleoplasm	not recorded	NM_145238	GO:0000977	RNA polymerase II regulatory region sequence-specific DNA binding	not recorded				ENST00000361328	Pfam	IPR003309	SCAN domain	main	Multiple_Complex
TC0100007734.hg.1	HMGB4	127540	NM_145205	1.11512	3.07639	2.99879	3.15599	high mobility group box 4	chr1	+	Multiple_Complex	33860475	33864791	10	1p35.1	RefSeq	Homo sapiens high mobility group box 4 (HMGB4), transcript variant 1, mRNA.	0	NM_145205	Q8WW32	NM_145205	Hs.568628	brain| testis| germ cell tumor| glioma| normal| fetus| adult	NM_145205	GO:0006338	chromatin remodeling	not recorded	NM_145205	GO:0005634	nucleus	inferred from direct assay	NM_145205	GO:0003677	DNA binding	inferred from electronic annotation				ENST00000519684	Pfam	IPR009071	High mobility group box domain	main	Multiple_Complex
TC0100007739.hg.1	C1orf94	84970	NM_001134734	-1.45124	6.6433	6.91737	6.38008	chromosome 1 open reading frame 94	chr1	+	Multiple_Complex	34166883	34219131	10	1p34.3	RefSeq	Homo sapiens chromosome 1 open reading frame 94 (C1orf94), transcript variant 1, mRNA.	0	NM_001134734	Q6P1W5	NM_001134734	Hs.194610	brain| embryonic tissue| muscle| testis| germ cell tumor| normal| soft tissue/muscle tissue tumor| blastocyst| fetus| adult									NM_001134734	GO:0005515	protein binding	inferred from physical interaction								main	Multiple_Complex
TC0100007745.hg.1	GJB5	2709	NM_005268	1.00854	5.20377	5.19764	5.20991	gap junction protein beta 5	chr1	+	Multiple_Complex	34755047	34758512	10	1p35.1	RefSeq	Homo sapiens gap junction protein, beta 5, 31.1kDa (GJB5), mRNA.	0	NM_005268	O95377	NM_005268	Hs.198249	bone marrow| brain| esophagus| eye| intestine| lung| mouth| pancreas| pharynx| prostate| skin| stomach| uterus| colorectal tumor| esophageal tumor| gastrointestinal tumor| glioma| head and neck tumor| leukemia| non-neoplasia| normal| pancreatic tumor| skin tumor| fetus| adult	NM_005268	GO:0007154	cell communication	inferred from electronic annotation	NM_005268	GO:0005922	connexon complex	inferred from electronic annotation					NM_005268	GenMAPP	Calcium_regulation_in_cardiac_cells	ENST00000338513	Pfam	IPR013092	Connexin, N-terminal	main	Multiple_Complex
TC0100007746.hg.1	GJB4	127534	NM_153212	-1.2977	4.8659	5.05751	4.68155	gap junction protein beta 4	chr1	+	Coding	34759741	34763724	10	1p34.3	RefSeq	Homo sapiens gap junction protein, beta 4, 30.3kDa (GJB4), mRNA.	0	NM_153212	Q9NTQ9	NM_153212	Hs.351203	brain| eye| mouth| skin| trachea| head and neck tumor| non-neoplasia| normal| adult	NM_153212	GO:0007154	cell communication	inferred from electronic annotation	NM_153212	GO:0005922	connexon complex	inferred from electronic annotation					NM_153212	GenMAPP	Calcium_regulation_in_cardiac_cells	ENST00000339480	Pfam	IPR013092	Connexin, N-terminal	main	Coding
TC0100007747.hg.1	GJB3	2707	NM_001005752	-1.50951	3.44475	3.75457	3.16049	gap junction protein beta 3	chr1	+	Multiple_Complex	34781189	34786369	10	1p34	RefSeq	Homo sapiens gap junction protein, beta 3, 31kDa (GJB3), transcript variant 2, mRNA.	0	NM_001005752	O75712	NM_001005752	Hs.522561	bladder| brain| cervix| esophagus| eye| heart| intestine| larynx| lung| mouth| ovary| pancreas| pharynx| placenta| prostate| skin| stomach| testis| umbilical cord| uterus| bladder carcinoma| cervical tumor| colorectal tumor| esophageal tumor| gastrointestinal tumor| germ cell tumor| glioma| head and neck tumor| lung tumor| non-neoplasia| normal| ovarian tumor| pancreatic tumor| prostate cancer| s…	NM_001005752	GO:0001701	in utero embryonic development	inferred from electronic annotation	NM_001005752	GO:0005737	cytoplasm	inferred from electronic annotation	NM_001005752	GO:0005243	gap junction channel activity	non-traceable author statement	NM_001005752	GenMAPP	Calcium_regulation_in_cardiac_cells	ENST00000373362	Pfam	IPR013092	Connexin, N-terminal	main	Multiple_Complex
TC0100007748.hg.1	GJA4	2701	NM_002060	1.00747	6.723	6.71764	6.72837	gap junction protein alpha 4	chr1	+	Coding	34792998	34795747	10	1p35.1	RefSeq	Homo sapiens gap junction protein, alpha 4, 37kDa (GJA4), mRNA.	0	NM_002060	P35212	NM_002060	Hs.296310	adipose tissue| adrenal gland| bone| brain| connective tissue| eye| heart| intestine| kidney| liver| lung| mammary gland| nerve| ovary| pancreas| placenta| prostate| skin| spleen| stomach| testis| uterus| vascular| chondrosarcoma| gastrointestinal tumor| germ cell tumor| glioma| non-neoplasia| normal| ovarian tumor| pancreatic tumor| skin tumor| uterine tumor| fetus| juvenile| adult	NM_002060	GO:0001568	blood vessel development	inferred from electronic annotation	NM_002060	GO:0005887	integral component of plasma membrane	traceable author statement	NM_002060	GO:0005515	protein binding	inferred from physical interaction	NM_002060	GenMAPP	Ovarian_Infertility_Genes	ENST00000342280	Pfam	IPR013092	Connexin, N-terminal	main	Coding
TC0100007760.hg.1	ZMYM1	79830	NM_001289088	1.12632	7.77047	7.68513	7.85675	zinc finger, MYM-type 1	chr1	+	Multiple_Complex	35059786	35115859	10	1p34.3	RefSeq	Homo sapiens zinc finger, MYM-type 1 (ZMYM1), transcript variant 1, mRNA.	0	NM_001289088	Q5SVZ6	NM_001289088	Hs.471243	bone| bone marrow| brain| embryonic tissue| eye| heart| kidney| liver| lung| muscle| parathyroid| pharynx| placenta| prostate| skin| spleen| testis| thymus| trachea| uterus| chondrosarcoma| germ cell tumor| kidney tumor| leukemia| liver tumor| lung tumor| non-neoplasia| normal| soft tissue/muscle tissue tumor| uterine tumor|embryoid body| blastocyst| fetus| adult					NM_001289088	GO:0005634	nucleus	inferred from electronic annotation	NM_001289088	GO:0003676	nucleic acid binding	inferred from electronic annotation				ENST00000359858	Pfam	IPR008906	HAT dimerisation domain, C-terminal	main	Multiple_Complex
TC0100007765.hg.1	ZMYM4	9202	NM_005095	-1.12912	9.32427	9.41228	9.23708	zinc finger, MYM-type 4	chr1	+	Multiple_Complex	35268967	35422058	10	1p32-p34	RefSeq	Homo sapiens zinc finger, MYM-type 4 (ZMYM4), mRNA.	0	NM_005095	Q5VZL5	NM_005095	Hs.269211	adipose tissue| adrenal gland| ascites| bladder| blood| bone| bone marrow| brain| cervix| connective tissue| ear| embryonic tissue| eye| heart| intestine| kidney| larynx| liver| lung| lymph node| mammary gland| mouth| muscle| nerve| ovary| pancreas| pharynx| pituitary gland| placenta| prostate| salivary gland| skin| spleen| stomach| testis| thymus| thyroid| uterus| vascular|adrenal tumor| bladder…	NM_005095	GO:0007010	cytoskeleton organization	inferred from mutant phenotype	ENST00000314607	GO:0005634	nucleus	inferred from direct assay	NM_005095	GO:0003677	DNA binding	traceable author statement				ENST00000314607	Pfam	IPR010507	Zinc finger, MYM-type	main	Multiple_Complex
TC0100007777.hg.1	NCDN	23154	NM_001014839	1.12628	6.86766	6.78241	6.95398	neurochondrin	chr1	+	Multiple_Complex	35557473	35567274	10	1p34.3	RefSeq	Homo sapiens neurochondrin (NCDN), transcript variant 1, mRNA.	0	NM_001014839	Q9UBB6	NM_001014839	Hs.121870	ascites| bladder| blood| bone| brain| embryonic tissue| eye| intestine| kidney| lung| lymph| lymph node| mammary gland| nerve| ovary| pancreas| placenta| prostate| salivary gland| skin| stomach| testis| thyroid| uterus| vascular| breast (mammary gland) tumor| chondrosarcoma| colorectal tumor| gastrointestinal tumor| germ cell tumor| glioma| head and neck tumor| kidney tumor| leukemia| lung tumor|…	NM_001014839	GO:0031175	neuron projection development	inferred from sequence or structural similarity	NM_001014839	GO:0005634	nucleus	inferred from sequence or structural similarity	NM_001014839	GO:0005515	protein binding	inferred from physical interaction								main	Multiple_Complex
TC0100007778.hg.1	TFAP2E	339488	NM_178548	-1.05921	5.12914	5.1708	5.08781	transcription factor AP-2 epsilon (activating enhancer binding protein 2 epsilon)	chr1	+	Coding	35573370	35595328	10	1p34.3	RefSeq	Homo sapiens transcription factor AP-2 epsilon (activating enhancer binding protein 2 epsilon) (TFAP2E), mRNA.	0	NM_178548	Q6VUC0	NM_178548	Hs.567844	brain| uterus| normal| soft tissue/muscle tissue tumor| adult	NM_178548	GO:0006357	regulation of transcription from RNA polymerase II promoter	not recorded	NM_178548	GO:0005634	nucleus	not recorded	NM_178548	GO:0000977	RNA polymerase II regulatory region sequence-specific DNA binding	not recorded				ENST00000373235	Pfam	IPR013854	Transcription factor AP-2, C-terminal	main	Coding
TC0100007784.hg.1	AGO4	192670	NM_017629	-1.05555	6.5767	6.61581	6.53782	argonaute RISC catalytic component 4	chr1	+	Multiple_Complex	35808172	35857890	10	1p34	RefSeq	Homo sapiens argonaute RISC catalytic component 4 (AGO4), mRNA.	0	NM_017629	Q9HCK5	NM_017629	Hs.744858	blood| bone| bone marrow| brain| connective tissue| embryonic tissue| eye| intestine| kidney| liver| lung| lymph node| mammary gland| muscle| ovary| pancreas| parathyroid| placenta| prostate| stomach| testis| thymus| thyroid| uterus| vascular| chondrosarcoma| colorectal tumor| gastrointestinal tumor| germ cell tumor| glioma| head and neck tumor| leukemia| liver tumor| lung tumor| non-neoplasia| n…	NM_017629	GO:0006402	mRNA catabolic process	inferred from direct assay	NM_017629	GO:0000932	cytoplasmic mRNA processing body	inferred from electronic annotation	NM_017629	GO:0003725	double-stranded RNA binding	inferred from direct assay				ENST00000373210	Pfam	IPR003100	PAZ domain	main	Multiple_Complex
TC0100007786.hg.1	AGO1	26523	NM_012199	-1.32194	8.95569	9.15928	8.75662	argonaute RISC catalytic component 1	chr1	+	Multiple_Complex	35869808	35929610	10	1p34.3	RefSeq	Homo sapiens argonaute RISC catalytic component 1 (AGO1), mRNA.	0	NM_012199	Q9UL18	NM_012199	Hs.22867	adrenal gland| ascites| blood| bone| bone marrow| brain| cervix| connective tissue| ear| embryonic tissue| eye| heart| intestine| kidney| liver| lung| lymph| lymph node| mammary gland| muscle| ovary| pancreas| placenta| prostate| skin| spleen| stomach| testis| thymus| thyroid| uterus| breast (mammary gland) tumor| cervical tumor| chondrosarcoma| colorectal tumor| gastrointestinal tumor| germ cell…	NM_012199	GO:0000956	nuclear-transcribed mRNA catabolic process	inferred from direct assay	NM_012199	GO:0000932	cytoplasmic mRNA processing body	inferred from electronic annotation	NM_012199	GO:0000978	RNA polymerase II core promoter proximal region sequence-specific DNA binding	inferred from electronic annotation				ENST00000373204	Pfam	IPR003100	PAZ domain	main	Multiple_Complex
TC0100007789.hg.1	AGO3	192669	NM_024852	1.49493	7.87631	7.59161	8.17169	argonaute RISC catalytic component 3	chr1	+	Multiple_Complex	35930718	36072500	10	1p34	RefSeq	Homo sapiens argonaute RISC catalytic component 3 (AGO3), transcript variant 1, mRNA.	0	NM_024852	Q9H9G7	NM_024852	Hs.657659	ascites| bladder| blood| bone| brain| connective tissue| embryonic tissue| heart| intestine| kidney| liver| lung| lymph| lymph node| mammary gland| mouth| muscle| pancreas| placenta| prostate| skin| stomach| testis| thymus| thyroid| trachea| uterus| vascular| breast (mammary gland) tumor| chondrosarcoma| colorectal tumor| gastrointestinal tumor| germ cell tumor| glioma| head and neck tumor| leuke…					NM_024852	GO:0000932	cytoplasmic mRNA processing body	inferred from electronic annotation	NM_024852	GO:0003725	double-stranded RNA binding	inferred from direct assay				ENST00000246314	Pfam	IPR003100	PAZ domain	main	Multiple_Complex
TC0100007790.hg.1	TEKT2	27285	NM_014466	-1.1073	5.07872	5.15278	5.00573	tektin 2 (testicular)	chr1	+	Coding	36084075	36088275	10	1p34.3	RefSeq	Homo sapiens tektin 2 (testicular) (TEKT2), mRNA.	0	NM_014466	Q9UIF3	NM_014466	Hs.127111	brain| embryonic tissue| kidney| lung| mouth| pancreas| pharynx| testis| trachea| uterus| germ cell tumor| head and neck tumor| kidney tumor| normal| pancreatic tumor| uterine tumor| fetus| adult	NM_014466	GO:0030317	sperm motility	inferred from electronic annotation	NM_014466	GO:0005634	nucleus	inferred from direct assay												main	Coding
TC0100007791.hg.1	ADPRHL2	54936	NM_017825	1.20628	6.20012	6.06631	6.33688	ADP-ribosylhydrolase like 2	chr1	+	Multiple_Complex	36088852	36093932	10	1p34.3	RefSeq	Homo sapiens ADP-ribosylhydrolase like 2 (ADPRHL2), mRNA.	0	NM_017825	Q9NX46	NM_017825	Hs.18021	adipose tissue| adrenal gland| ascites| blood| bone| bone marrow| brain| cervix| connective tissue| embryonic tissue| eye| heart| intestine| kidney| liver| lung| lymph| lymph node| mammary gland| mouth| muscle| nerve| ovary| pancreas| pituitary gland| placenta| prostate| skin| spleen| stomach| testis| thymus| thyroid| tonsil| umbilical cord| uterus| breast (mammary gland) tumor| cervical tumor| c…	NM_017825	GO:0008152	metabolic process	inferred from electronic annotation	NM_017825	GO:0005654	nucleoplasm	inferred from direct assay	NM_017825	GO:0004649	poly(ADP-ribose) glycohydrolase activity	inferred from electronic annotation				ENST00000373178	Pfam	IPR005502	ADP-ribosylation/Crystallin J1	main	Multiple_Complex
TC0100007794.hg.1	MAP7D1	55700	NM_001286365	-1.13447	8.90348	8.99496	8.81294	MAP7 domain containing 1	chr1	+	Multiple_Complex	36155579	36180849	10	1p34.3	RefSeq	Homo sapiens MAP7 domain containing 1 (MAP7D1), transcript variant 2, mRNA.	0	NM_001286365	Q3KQU3	NM_001286365	Hs.356096	ascites| blood| bone| bone marrow| brain| cervix| connective tissue| embryonic tissue| esophagus| eye| heart| intestine| kidney| larynx| liver| lung| lymph| lymph node| mammary gland| mouth| muscle| nerve| ovary| pancreas| pharynx| placenta| prostate| salivary gland| skin| spleen| stomach| testis| thymus| thyroid| uterus| breast (mammary gland) tumor| cervical tumor| chondrosarcoma| colorectal tu…	NM_001286365	GO:0000226	microtubule cytoskeleton organization	not recorded	NM_001286365	GO:0005737	cytoplasm	not recorded	NM_001286365	GO:0005198	structural molecule activity	not recorded				ENST00000316156	Pfam	IPR008604	Microtubule-associated protein 7 family	main	Multiple_Complex
TC0100007798.hg.1	THRAP3	9967	NM_005119	-1.19058	9.56288	9.68954	9.43788	thyroid hormone receptor associated protein 3	chr1	+	Multiple_Complex	36224416	36305357	10	1p34.3	RefSeq	Homo sapiens thyroid hormone receptor associated protein 3 (THRAP3), mRNA.	0	NM_005119	Q9Y2W1	NM_005119	Hs.744057	adipose tissue| adrenal gland| bladder| blood| bone| bone marrow| brain| cervix| connective tissue| embryonic tissue| esophagus| eye| heart| intestine| kidney| larynx| liver| lung| lymph| lymph node| mammary gland| mouth| muscle| nerve| ovary| pancreas| pharynx| placenta| prostate| skin| stomach| testis| thyroid| trachea| uterus| vascular|adrenal tumor| bladder carcinoma| breast (mammary gland) t…	NM_005119	GO:0000381	regulation of alternative mRNA splicing, via spliceosome	inferred from mutant phenotype	NM_005119	GO:0005634	nucleus	inferred from direct assay	NM_005119	GO:0001046	core promoter sequence-specific DNA binding	inferred from sequence or structural similarity				ENST00000354618	Pfam	IPR029199	THRAP3/BCLAF1 family	main	Multiple_Complex
TC0100007800.hg.1	THRAP3		hsa_circ_0004157	-1.00615	6.28267	6.2871	6.27825	Jeck2013 ALT_ACCEPTOR, ALT_DONOR, coding, INTERNAL, intronic best transcript NM_005119	chr1	+	NonCoding	36287477	36288753	6		circbase	Jeck2013 ALT_ACCEPTOR, ALT_DONOR, coding, INTERNAL, intronic best transcript NM_005119	0																									main	NonCoding
TC0100007813.hg.1	CSF3R		hsa_circ_0000055	1.08112	3.17969	3.12392	3.23645	Memczak2013 ANTISENSE, CDS, coding, INTERNAL best transcript NM_156039	chr1	+	NonCoding	36473796	36475464	6		circbase	Memczak2013 ANTISENSE, CDS, coding, INTERNAL best transcript NM_156039	0																									main	NonCoding
TC0100007832.hg.1	ZC3H12A	80149	NM_025079	1.26154	6.55333	6.38788	6.72306	zinc finger CCCH-type containing 12A	chr1	+	Multiple_Complex	37474518	37484379	10	1p34.3	RefSeq	Homo sapiens zinc finger CCCH-type containing 12A (ZC3H12A), mRNA.	0	NM_025079	Q5D1E8	NM_025079	Hs.656294	bladder| brain| cervix| connective tissue| embryonic tissue| esophagus| eye| heart| intestine| kidney| liver| lung| lymph node| mammary gland| mouth| muscle| nerve| ovary| pancreas| parathyroid| pharynx| placenta| prostate| skin| spleen| stomach| testis| thymus| trachea| uterus| vascular| bladder carcinoma| breast (mammary gland) tumor| cervical tumor| chondrosarcoma| esophageal tumor| gastrointe…	NM_025079	GO:0001525	angiogenesis	inferred from electronic annotation	NM_025079	GO:0005654	nucleoplasm	inferred from direct assay	NM_025079	GO:0004519	endonuclease activity	inferred from electronic annotation				ENST00000373087	Pfam	IPR021869	Ribonuclease Zc3h12a-like, NYN domain	main	Multiple_Complex
TC0100007838.hg.1	DNALI1	7802	NM_003462	1.39734	7.52873	7.29126	7.77394	dynein, axonemal, light intermediate chain 1	chr1	+	Multiple_Complex	37556919	37566857	10	1p35.1	RefSeq	Homo sapiens dynein, axonemal, light intermediate chain 1 (DNALI1), mRNA.	0	NM_003462	O14645	NM_003462	Hs.406050	brain| embryonic tissue| eye| intestine| kidney| liver| lung| mammary gland| muscle| nerve| ovary| pancreas| pharynx| prostate| skin| testis| thymus| thyroid| trachea| uterus| breast (mammary gland) tumor| germ cell tumor| glioma| head and neck tumor| kidney tumor| liver tumor| lung tumor| non-neoplasia| normal| ovarian tumor| prostate cancer| skin tumor| uterine tumor|embryoid body| blastocyst| …	NM_003462	GO:0006928	movement of cell or subcellular component	traceable author statement	NM_003462	GO:0005737	cytoplasm	inferred from direct assay	NM_003462	GO:0003777	microtubule motor activity	traceable author statement				ENST00000296218	Pfam	IPR019347	Axonemal dynein light chain	main	Multiple_Complex
TC0100007841.hg.1	CDCA8	55143	NM_001256875	1.06682	8.34384	8.29731	8.39062	cell division cycle associated 8	chr1	+	Multiple_Complex	37692401	37709719	10	1p34.3	RefSeq	Homo sapiens cell division cycle associated 8 (CDCA8), transcript variant 1, mRNA.	0	NM_001256875	Q53HL2	NM_001256875	Hs.524571	adrenal gland| ascites| bladder| blood| bone| bone marrow| brain| cervix| connective tissue| embryonic tissue| esophagus| eye| heart| intestine| kidney| liver| lung| lymph| lymph node| mammary gland| mouth| muscle| ovary| pancreas| pharynx| placenta| prostate| salivary gland| skin| spleen| stomach| testis| thymus| thyroid| uterus| vascular|adrenal tumor| breast (mammary gland) tumor| cervical tum…	NM_001256875	GO:0000278	mitotic cell cycle	traceable author statement	NM_001256875	GO:0000775	chromosome, centromeric region	inferred from direct assay	NM_001256875	GO:0005515	protein binding	inferred from physical interaction				ENST00000327331	Pfam	IPR018851	Borealin, N-terminal	main	Multiple_Complex
TC0100007845.hg.1	MANEAL	149175	NM_001031740	-1.48199	6.4986	6.78856	6.22102	mannosidase, endo-alpha-like	chr1	+	Coding	37793802	37801606	10	1p34.3	RefSeq	Homo sapiens mannosidase, endo-alpha-like (MANEAL), transcript variant 1, mRNA.	0	NM_001031740	Q5VSG8	NM_001031740	Hs.534562	ascites| bone| brain| cervix| connective tissue| embryonic tissue| eye| heart| intestine| kidney| liver| lung| lymph node| mammary gland| muscle| ovary| pancreas| pituitary gland| prostate| skin| stomach| testis| breast (mammary gland) tumor| cervical tumor| chondrosarcoma| colorectal tumor| gastrointestinal tumor| germ cell tumor| glioma| leukemia| liver tumor| lung tumor| non-neoplasia| normal|…	NM_001031740	GO:0008152	metabolic process	inferred from electronic annotation	NM_001031740	GO:0000139	Golgi membrane	inferred from electronic annotation	NM_001031740	GO:0016787	hydrolase activity	inferred from electronic annotation								main	Coding
TC0100007846.hg.1	C1orf122	127687	NM_001142726	-1.08446	6.62883	6.68758	6.5706	chromosome 1 open reading frame 122	chr1	+	Multiple_Complex	37806979	37809454	10	1p34.3	RefSeq	Homo sapiens chromosome 1 open reading frame 122 (C1orf122), transcript variant 2, mRNA.	0	NM_001142726	Q6ZSJ8	NM_001142726	Hs.532749	ascites| blood| bone| brain| cervix| connective tissue| embryonic tissue| esophagus| eye| heart| intestine| kidney| liver| lung| lymph| lymph node| mammary gland| mouth| muscle| ovary| pancreas| pituitary gland| placenta| prostate| salivary gland| skin| stomach| testis| uterus| vascular| bladder carcinoma| breast (mammary gland) tumor| cervical tumor| chondrosarcoma| esophageal tumor| gastrointes…																				main	Multiple_Complex
TC0100007858.hg.1	UTP11L	51118	NM_016037	-1.1762	8.01979	8.13771	7.90357	UTP11-like, U3 small nucleolar ribonucleoprotein (yeast)	chr1	+	Multiple_Complex	38009258	38024825	10	1p34.3	RefSeq	Homo sapiens UTP11-like, U3 small nucleolar ribonucleoprotein (yeast) (UTP11L), mRNA.	0	NM_016037	Q9Y3A2	NM_016037	Hs.472038	adipose tissue| adrenal gland| ascites| bladder| blood| bone| bone marrow| brain| connective tissue| ear| embryonic tissue| eye| heart| intestine| kidney| larynx| liver| lung| lymph| lymph node| mammary gland| mouth| muscle| ovary| pancreas| parathyroid| pharynx| pituitary gland| placenta| prostate| skin| spleen| stomach| testis| thymus| tonsil| trachea| umbilical cord| uterus| vascular|adrenal t…	NM_016037	GO:0006364	rRNA processing	not recorded	NM_016037	GO:0005615	extracellular space	inferred from direct assay	NM_016037	GO:0005515	protein binding	inferred from physical interaction				ENST00000373014	Pfam	IPR007144	Small-subunit processome, Utp11	main	Multiple_Complex
TC0100007876.hg.1	RRAGC		hsa_circ_0000056	-1.27033	3.70951	3.88612	3.54092	Memczak2013 ANTISENSE, coding, INTERNAL, intronic best transcript NM_022157	chr1	+	NonCoding	38844140	38844253	6		circbase	Memczak2013 ANTISENSE, coding, INTERNAL, intronic best transcript NM_022157	0																									main	NonCoding
TC0100007884.hg.1	AKIRIN1	79647	NM_001136275	-1.11058	8.78439	8.86038	8.70906	akirin 1	chr1	+	Multiple_Complex	38991223	39006065	10	1p34.3	RefSeq	Homo sapiens akirin 1 (AKIRIN1), transcript variant 2, mRNA.	0	NM_001136275	Q9H9L7	NM_001136275	Hs.293563	adrenal gland| ascites| bladder| blood| bone| bone marrow| brain| cervix| connective tissue| ear| embryonic tissue| esophagus| eye| heart| intestine| kidney| liver| lung| lymph| lymph node| mammary gland| muscle| nerve| ovary| pancreas| pituitary gland| placenta| prostate| salivary gland| skin| spleen| stomach| testis| thymus| thyroid| tonsil| trachea| uterus| vascular| breast (mammary gland) tum…					NM_001136275	GO:0005634	nucleus	inferred from direct assay	NM_001136275	GO:0005515	protein binding	inferred from physical interaction								main	Multiple_Complex
TC0100007886.hg.1	NDUFS5	4725	NM_001184979	-1.13354	9.86816	9.95899	9.77815	NADH dehydrogenase (ubiquinone) Fe-S protein 5, 15kDa (NADH-coenzyme Q reductase)	chr1	+	Multiple_Complex	39026295	39034636	10	1p34.2-p33	RefSeq	Homo sapiens NADH dehydrogenase (ubiquinone) Fe-S protein 5, 15kDa (NADH-coenzyme Q reductase) (NDUFS5), transcript variant 2, mRNA.	0	NM_001184979	O43920	NM_001184979	Hs.632385	adrenal gland| ascites| bladder| blood| bone| bone marrow| brain| cervix| connective tissue| ear| embryonic tissue| eye| heart| intestine| kidney| liver| lung| lymph| lymph node| mammary gland| muscle| ovary| pancreas| parathyroid| pharynx| pituitary gland| placenta| prostate| salivary gland| skin| spleen| stomach| testis| thymus| thyroid| tonsil| uterus| vascular|adrenal tumor| bladder carcinoma…	NM_001184979	GO:0006120	mitochondrial electron transport, NADH to ubiquinone	non-traceable author statement	NM_001184979	GO:0005739	mitochondrion	inferred from direct assay	NM_001184979	GO:0008137	NADH dehydrogenase (ubiquinone) activity	non-traceable author statement	NM_001184979	GenMAPP	Electron_Transport_Chain	ENST00000372967	Pfam	IPR019342	NADH:ubiquinone oxidoreductase, iron-sulphur subunit 5	main	Multiple_Complex
TC0100007898.hg.1	MACF1	23499		1.16024	9.47279	9.36619	9.58061	microtubule-actin crosslinking factor 1	chr1	+	Multiple_Complex	39081316	39487177	10	1p32-p31				NM_012090	Q9UPN3																			OTTHUMT00000020986	Pfam	IPR001715	Calponin homology domain	main	Multiple_Complex
TC0100007909.hg.1	BMP8A	353500	NM_181809	1.10959	4.24501	4.17066	4.32069	bone morphogenetic protein 8a	chr1	+	Coding	39491646	39529869	10	1p34.3	RefSeq	Homo sapiens bone morphogenetic protein 8a (BMP8A), mRNA.	0	NM_181809	Q7Z5Y6	NM_181809	Hs.472497	bone| brain| connective tissue| embryonic tissue| intestine| larynx| mammary gland| placenta| prostate| skin| spleen| stomach| testis| thymus| thyroid| breast (mammary gland) tumor| gastrointestinal tumor| germ cell tumor| head and neck tumor| normal| prostate cancer| skin tumor| soft tissue/muscle tissue tumor| blastocyst| fetus| adult	NM_181809	GO:0001503	ossification	inferred from electronic annotation	NM_181809	GO:0005615	extracellular space	not recorded	NM_181809	GO:0005125	cytokine activity	not recorded				ENST00000331593	Pfam	IPR001111	Transforming growth factor-beta, N-terminal	main	Coding
TC0100007910.hg.1	OXCT2P1	192217	BC072388	-1.11251	6.38622	6.46359	6.30977	3-oxoacid CoA-transferase 2 pseudogene 1	chr1	+	Multiple_Complex	39514866	39516667	10	1p34.3	GenBank	Homo sapiens 3-oxoacid CoA transferase 2, mRNA (cDNA clone MGC:87924 IMAGE:5588771), complete cds.	0	BC072388	Q6INA3	BC072388	Hs.472491	brain| pancreas| testis| germ cell tumor| normal| fetus| adult	BC072388	GO:0008152	metabolic process	inferred from electronic annotation	BC072388	GO:0005739	mitochondrion	inferred from direct assay	BC072388	GO:0008410	CoA-transferase activity	inferred from electronic annotation								main	Multiple_Complex
TC0100007920.hg.1	PPIE	10450	NM_001195007	1.20901	7.31352	7.17789	7.45172	peptidylprolyl isomerase E (cyclophilin E)	chr1	+	Multiple_Complex	39692182	39763914	10	1p32	RefSeq	Homo sapiens peptidylprolyl isomerase E (cyclophilin E) (PPIE), transcript variant 4, mRNA.	0	NM_001195007	Q9UNP9								NM_001195007	GO:0005634	nucleus	inferred from direct assay								ENST00000324379	Pfam	IPR000504	RNA recognition motif domain	main	Multiple_Complex
TC0100007922.hg.1	PPIE		PPIE.uAug10	-1.13273	6.11572	6.20628	6.02648	Transcript Identified by AceView, Entrez Gene ID(s) 10450	chr1	+	Coding	39758707	39760392	6		Ace View	Transcript Identified by AceView, Entrez Gene ID(s) 10450	0																									main	Coding
TC0100007936.hg.1	MFSD2A	84879	NM_001136493	-1.38373	7.51723	7.75516	7.2866	major facilitator superfamily domain containing 2A	chr1	+	Multiple_Complex	39955112	39969968	10	1p34.2	RefSeq	Homo sapiens major facilitator superfamily domain containing 2A (MFSD2A), transcript variant 1, mRNA.	0	NM_001136493	Q8NA29	NM_001136493	Hs.655177	adipose tissue| ascites| bladder| blood| brain| connective tissue| esophagus| eye| heart| intestine| kidney| liver| lung| lymph| mammary gland| mouth| muscle| pancreas| placenta| prostate| skin| spleen| stomach| testis| thymus| trachea| uterus| vascular| bladder carcinoma| breast (mammary gland) tumor| chondrosarcoma| colorectal tumor| esophageal tumor| gastrointestinal tumor| germ cell tumor| gl…					NM_001136493	GO:0005737	cytoplasm	inferred from direct assay	NM_001136493	GO:0005548	phospholipid transporter activity	inferred from sequence or structural similarity				OTTHUMT00000025755	Pfam	IPR011701	Major facilitator superfamily	main	Multiple_Complex
TC0100007940.hg.1	CAP1	10487	NM_001105530	1.21833	10.4467	10.3052	10.5901	CAP, adenylate cyclase-associated protein 1 (yeast)	chr1	+	Multiple_Complex	40040233	40072649	10	1p34.2	RefSeq	Homo sapiens CAP, adenylate cyclase-associated protein 1 (yeast) (CAP1), transcript variant 2, mRNA.	0	NM_001105530	Q01518								NM_001105530	GO:0005886	plasma membrane	inferred from electronic annotation	NM_001105530	GO:0003779	actin binding	inferred from electronic annotation				ENST00000340450	Pfam	IPR013912	Adenylate cyclase-associated CAP, C-terminal	main	Multiple_Complex
TC0100007943.hg.1	RLF	6018	NM_012421	1.14688	7.8987	7.80046	7.99817	rearranged L-myc fusion	chr1	+	Multiple_Complex	40161369	40240921	10	1p32	RefSeq	Homo sapiens rearranged L-myc fusion (RLF), mRNA.	0	NM_012421	Q13129	NM_012421	Hs.205627	adipose tissue| adrenal gland| bladder| blood| bone marrow| brain| connective tissue| embryonic tissue| eye| heart| intestine| kidney| liver| lymph| lymph node| mammary gland| mouth| muscle| ovary| pancreas| pharynx| placenta| prostate| skin| spleen| stomach| testis| thymus| trachea| uterus| vascular|adrenal tumor| bladder carcinoma| breast (mammary gland) tumor| chondrosarcoma| colorectal tumor|…	NM_012421	GO:0006351	transcription, DNA-templated	inferred from electronic annotation	NM_012421	GO:0005634	nucleus	inferred by curator	NM_012421	GO:0003677	DNA binding	non-traceable author statement				ENST00000372771	Pfam	IPR007087	Zinc finger, C2H2	main	Multiple_Complex
TC0100007948.hg.1	TMCO2	127391	NM_001008740	-1.28772	3.18704	3.37467	3.00985	transmembrane and coiled-coil domains 2	chr1	+	Multiple_Complex	40245947	40251693	10	1p34.2	RefSeq	Homo sapiens transmembrane and coiled-coil domains 2 (TMCO2), mRNA.	0	NM_001008740	Q7Z6W1	NM_001008740	Hs.406265	brain| connective tissue| placenta| testis| germ cell tumor| normal| soft tissue/muscle tissue tumor| fetus| adult					NM_001008740	GO:0005634	nucleus	inferred from direct assay												main	Multiple_Complex
TC0100007949.hg.1	ZMPSTE24	10269	NM_005857	1.12163	8.69635	8.61394	8.77954	zinc metallopeptidase STE24	chr1	+	Multiple_Complex	40258050	40294184	10	1p34	RefSeq	Homo sapiens zinc metallopeptidase STE24 (ZMPSTE24), mRNA.	0	NM_005857	O75844	NM_005857	Hs.132642	adipose tissue| ascites| bladder| blood| bone| bone marrow| brain| cervix| connective tissue| embryonic tissue| esophagus| eye| heart| intestine| kidney| liver| lung| lymph| lymph node| mammary gland| mouth| muscle| ovary| pancreas| parathyroid| placenta| prostate| skin| spleen| testis| thymus| thyroid| trachea| uterus| vascular| bladder carcinoma| breast (mammary gland) tumor| cervical tumor| ch…	NM_005857	GO:0006508	proteolysis	traceable author statement	NM_005857	GO:0005637	nuclear inner membrane	inferred from electronic annotation	NM_005857	GO:0004222	metalloendopeptidase activity	inferred from electronic annotation				ENST00000372759	Pfam	IPR001915	Peptidase M48	main	Multiple_Complex
TC0100007954.hg.1	SMAP2	64744	NM_001198978	1.00126	7.30535	7.30444	7.30626	small ArfGAP2	chr1	+	Multiple_Complex	40344850	40423326	10	1p35.3-p34.1	RefSeq	Homo sapiens small ArfGAP2 (SMAP2), transcript variant 3, mRNA.	0	NM_001198978	Q8WU79	NM_001198978	Hs.15200	ascites| bladder| blood| bone| brain| cervix| connective tissue| embryonic tissue| eye| heart| intestine| kidney| larynx| liver| lung| lymph| lymph node| mammary gland| mouth| muscle| nerve| ovary| pancreas| pituitary gland| placenta| prostate| skin| spleen| stomach| testis| thymus| thyroid| tonsil| trachea| umbilical cord| uterus| breast (mammary gland) tumor| cervical tumor| chondrosarcoma| col…	NM_001198978	GO:0043547	positive regulation of GTPase activity	inferred from electronic annotation	NM_001198978	GO:0005654	nucleoplasm	inferred from direct assay	NM_001198978	GO:0005096	GTPase activator activity	inferred from electronic annotation				ENST00000372708	Pfam	IPR001164	Arf GTPase activating protein	main	Multiple_Complex
TC0100007958.hg.1	ZFP69B	65243	NM_023070	1.2919	6.40548	6.2234	6.59289	ZFP69 zinc finger protein B	chr1	+	Multiple_Complex	40450102	40463718	10	1p34.2	RefSeq	Homo sapiens ZFP69 zinc finger protein B (ZFP69B), mRNA.	0	NM_023070	Q9UJL9	NM_023070	Hs.133034	brain| embryonic tissue| esophagus| kidney| lung| tonsil| esophageal tumor| glioma| kidney tumor| normal| primitive neuroectodermal tumor of the CNS|embryoid body| fetus| adult	NM_023070	GO:0006351	transcription, DNA-templated	inferred from electronic annotation	NM_023070	GO:0005634	nucleus	inferred from electronic annotation	NM_023070	GO:0003677	DNA binding	inferred from electronic annotation				ENST00000361584	Pfam	IPR001909	Krueppel-associated box	main	Multiple_Complex
TC0100007961.hg.1	ZFP69	339559	NM_198494	1.36852	5.33883	5.11731	5.56993	ZFP69 zinc finger protein	chr1	+	Multiple_Complex	40477215	40496343	10	1p34.2	RefSeq	Homo sapiens ZFP69 zinc finger protein (ZFP69), mRNA.	0	NM_198494	Q49AA0	NM_198494	Hs.434385	brain| embryonic tissue| eye| heart| larynx| liver| lung| muscle| ovary| pancreas| stomach| testis| gastrointestinal tumor| germ cell tumor| head and neck tumor| liver tumor| normal| ovarian tumor| pancreatic tumor| blastocyst| fetus| adult	NM_198494	GO:0006351	transcription, DNA-templated	inferred from electronic annotation	NM_198494	GO:0005634	nucleus	inferred from electronic annotation	NM_198494	GO:0003677	DNA binding	inferred from electronic annotation				ENST00000372705	Pfam	IPR001909	Krueppel-associated box	main	Multiple_Complex
TC0100007963.hg.1	EXO5	64789	NM_022774	1.17423	5.43803	5.32341	5.55512	exonuclease 5	chr1	+	Multiple_Complex	40508741	40516556	10	1p34.2	RefSeq	Homo sapiens exonuclease 5 (EXO5), mRNA.	0	NM_022774	Q9H790	NM_022774	Hs.59584	blood| bone| brain| cervix| connective tissue| embryonic tissue| eye| heart| intestine| kidney| liver| lung| mammary gland| ovary| pancreas| placenta| testis| uterus| breast (mammary gland) tumor| cervical tumor| chondrosarcoma| colorectal tumor| germ cell tumor| kidney tumor| lung tumor| normal| ovarian tumor| pancreatic tumor| primitive neuroectodermal tumor of the CNS| retinoblastoma| uterine …	NM_022774	GO:0036297	interstrand cross-link repair	inferred from mutant phenotype	NM_022774	GO:0005634	nucleus	inferred from direct assay	NM_022774	GO:0003677	DNA binding	inferred from electronic annotation				ENST00000296380	Pfam	IPR019190	Exonuclease V	main	Multiple_Complex
TC0100007964.hg.1	ZNF684	127396	NM_152373	-1.32884	6.81265	7.02082	6.61065	zinc finger protein 684	chr1	+	Multiple_Complex	40531561	40548169	10	1p34.2	RefSeq	Homo sapiens zinc finger protein 684 (ZNF684), mRNA.	0	NM_152373	Q5T5D7	NM_152373	Hs.524767	bone marrow| brain| ear| embryonic tissue| intestine| kidney| liver| muscle| pancreas| pituitary gland| skin| stomach| testis| thymus| uterus| gastrointestinal tumor| germ cell tumor| kidney tumor| liver tumor| normal| fetus| juvenile| adult	NM_152373	GO:0006351	transcription, DNA-templated	inferred from electronic annotation	NM_152373	GO:0005634	nucleus	inferred from electronic annotation	NM_152373	GO:0003677	DNA binding	inferred from electronic annotation				ENST00000372696	Pfam	IPR001909	Krueppel-associated box	main	Multiple_Complex
TC0100007968.hg.1	NFYC	4802	NM_001142587	1.09712	8.35913	8.29254	8.42626	nuclear transcription factor Y subunit gamma	chr1	+	Multiple_Complex	40691570	40771606	10	1p32	RefSeq	Homo sapiens nuclear transcription factor Y, gamma (NFYC), transcript variant 3, mRNA.	0	NM_001142587	Q13952																			ENST00000308733	Pfam	IPR003958	Transcription factor CBF/NF-Y/archaeal histone domain	main	Multiple_Complex
TC0100007971.hg.1	KCNQ4	9132	NM_004700	-1.26764	5.28339	5.45723	5.11508	potassium channel, voltage gated KQT-like subfamily Q, member 4	chr1	+	Multiple_Complex	40784012	40840452	10	1p34	RefSeq	Homo sapiens potassium channel, voltage gated KQT-like subfamily Q, member 4 (KCNQ4), transcript variant 1, mRNA.	0	NM_004700	P56696	NM_004700	Hs.473058	blood| brain| connective tissue| eye| intestine| mammary gland| placenta| stomach| testis| germ cell tumor| glioma| non-neoplasia| normal| fetus| adult	NM_004700	GO:0006813	potassium ion transport	traceable author statement	NM_004700	GO:0005886	plasma membrane	traceable author statement	NM_004700	GO:0005251	delayed rectifier potassium channel activity	not recorded				ENST00000347132	Pfam	IPR005821	Ion transport domain	main	Multiple_Complex
TC0100007980.hg.1	CTPS1	1503	NM_001301237	1.14007	9.2274	9.13333	9.32245	CTP synthase 1	chr1	+	Multiple_Complex	40979299	41012565	10	1p34.1	RefSeq	Homo sapiens CTP synthase 1 (CTPS1), transcript variant 2, mRNA.	0	NM_001301237	P17812	NM_001301237	Hs.473087	adrenal gland| ascites| blood| bone| bone marrow| brain| cervix| connective tissue| embryonic tissue| esophagus| eye| heart| intestine| kidney| liver| lung| lymph| lymph node| mammary gland| mouth| muscle| nerve| ovary| pancreas| parathyroid| pharynx| pituitary gland| placenta| prostate| salivary gland| skin| spleen| stomach| testis| thymus| thyroid| umbilical cord| uterus| vascular| bladder carc…					NM_001301237	GO:0005829	cytosol	traceable author statement	NM_001301237	GO:0003883	CTP synthase activity	not recorded	NM_001905	HumanCyc	PWY-5687	ENST00000372616	Pfam	IPR017456	CTP synthase, N-terminal	main	Multiple_Complex
TC0100007991.hg.1	FOXO6	100132074	NM_001291281	1.01109	5.83323	5.82528	5.84119	forkhead box O6	chr1	+	Coding	41361922	41383591	10	1p34.2	RefSeq	Homo sapiens forkhead box O6 (FOXO6), mRNA.	0	ENST00000372591	A6NCE0				NM_001291281	GO:0006351	transcription, DNA-templated	inferred from electronic annotation	NM_001291281	GO:0005634	nucleus	not recorded	NM_001291281	GO:0000981	RNA polymerase II transcription factor activity, sequence-specific DNA binding	not recorded				OTTHUMT00000015642	Pfam	IPR001766	Fork head domain	main	Coding
TC0100008012.hg.1	GUCA2B	2981	NM_007102	1.28403	6.00548	5.82785	6.18853	guanylate cyclase activator 2B (uroguanylin)	chr1	+	Coding	42153421	42155824	10	1p34-p33	RefSeq	Homo sapiens guanylate cyclase activator 2B (uroguanylin) (GUCA2B), mRNA.	0	NM_007102	Q16661	NM_007102	Hs.32966	intestine| testis| normal| adult	NM_007102	GO:0006182	cGMP biosynthetic process	inferred from electronic annotation	NM_007102	GO:0001750	photoreceptor outer segment	inferred from electronic annotation	NM_007102	GO:0008048	calcium sensitive guanylate cyclase activator activity	traceable author statement	NM_007102	GenMAPP	Smooth_muscle_contraction	ENST00000372581	Pfam	IPR000879	Guanylin	main	Coding
TC0100008017.hg.1	RIMKLA	284716	NM_173642	-1.26195	5.04217	5.21279	4.87714	ribosomal modification protein rimK-like family member A	chr1	+	Multiple_Complex	42380795	42424229	10	1p34.2	RefSeq	Homo sapiens ribosomal modification protein rimK-like family member A (RIMKLA), mRNA.	0	NM_173642	Q8IXN7	NM_173642	Hs.420244	adrenal gland| ascites| brain| embryonic tissue| eye| intestine| liver| lung| lymph| mouth| muscle| pancreas| prostate| testis|adrenal tumor| gastrointestinal tumor| germ cell tumor| head and neck tumor| leukemia| lung tumor| lymphoma| non-neoplasia| normal| pancreatic tumor| prostate cancer| retinoblastoma|embryoid body| fetus| adult	NM_173642	GO:0006464	cellular protein modification process	inferred from electronic annotation	NM_173642	GO:0005737	cytoplasm	inferred from electronic annotation	NM_173642	GO:0005524	ATP binding	inferred from electronic annotation				ENST00000410070	Pfam	IPR013651	ATP-grasp fold, RimK-type	main	Multiple_Complex
TC0100008023.hg.1	PPIH	10465	NM_006347	-1.19802	6.89993	7.03149	6.77084	peptidylprolyl isomerase H (cyclophilin H)	chr1	+	Multiple_Complex	42658377	42676758	10	1p34.1	RefSeq	Homo sapiens peptidylprolyl isomerase H (cyclophilin H) (PPIH), mRNA.	0	NM_006347	O43447	NM_006347	Hs.256639	adrenal gland| ascites| blood| brain| cervix| connective tissue| embryonic tissue| eye| heart| intestine| kidney| larynx| liver| lung| lymph| lymph node| mammary gland| mouth| ovary| pancreas| pharynx| placenta| prostate| skin| spleen| stomach| testis| thymus| thyroid| umbilical cord| uterus| vascular| breast (mammary gland) tumor| cervical tumor| colorectal tumor| gastrointestinal tumor| germ ce…	NM_006347	GO:0000398	mRNA splicing, via spliceosome	inferred by curator	NM_006347	GO:0005681	spliceosomal complex	inferred by curator	NM_006347	GO:0003755	peptidyl-prolyl cis-trans isomerase activity	inferred from direct assay				ENST00000304979	Pfam	IPR002130	Cyclophilin-type peptidyl-prolyl cis-trans isomerase domain	main	Multiple_Complex
TC0100008025.hg.1	YBX1	4904	NM_004559	-1.0608	11.7501	11.7927	11.7076	Y box binding protein 1	chr1	+	Multiple_Complex	42682395	42702362	10	1p34	RefSeq	Homo sapiens Y box binding protein 1 (YBX1), transcript variant 1, mRNA.	0	NM_004559	P67809	NM_004559	Hs.473583	adipose tissue| adrenal gland| ascites| bladder| blood| bone| bone marrow| brain| cervix| connective tissue| ear| embryonic tissue| esophagus| eye| heart| intestine| kidney| larynx| liver| lung| lymph| lymph node| mammary gland| mouth| muscle| nerve| ovary| pancreas| pharynx| pituitary gland| placenta| prostate| salivary gland| skin| spleen| stomach| testis| thymus| thyroid| tonsil| trachea| uter…	NM_004559	GO:0000122	negative regulation of transcription from RNA polymerase II promoter	inferred from electronic annotation	NM_004559	GO:0005634	nucleus	traceable author statement	NM_004559	GO:0000978	RNA polymerase II core promoter proximal region sequence-specific DNA binding	inferred from direct assay				ENST00000321358	Pfam	IPR002059	Cold-shock protein, DNA-binding	main	Multiple_Complex
TC0100008026.hg.1	YBX1		hsa_circ_0092362	1.16859	6.53273	6.42131	6.64608	Zhang2013 ALT_ACCEPTOR, ALT_DONOR, coding, INTERNAL, intronic best transcript NM_004559	chr1	+	NonCoding	42696409	42696608	6		circbase	Zhang2013 ALT_ACCEPTOR, ALT_DONOR, coding, INTERNAL, intronic best transcript NM_004559	0																									main	NonCoding
TC0100008033.hg.1	ERMAP	114625	NM_001017922	-1.49646	4.66787	4.96769	4.38614	erythroblast membrane-associated protein (Scianna blood group)	chr1	+	Multiple_Complex	42817105	42844989	10	1p34.2	RefSeq	Homo sapiens erythroblast membrane-associated protein (Scianna blood group) (ERMAP), transcript variant 1, mRNA.	0	NM_001017922	Q96PL5	NM_001017922	Hs.439437	adrenal gland| blood| bone| bone marrow| brain| connective tissue| embryonic tissue| heart| intestine| kidney| liver| lung| mammary gland| mouth| muscle| nerve| parathyroid| pituitary gland| placenta| prostate| skin| spleen| testis| thymus| thyroid| trachea| uterus|adrenal tumor| breast (mammary gland) tumor| chondrosarcoma| germ cell tumor| head and neck tumor| leukemia| lung tumor| non-neoplasi…					NM_001017922	GO:0005886	plasma membrane	inferred from direct assay	ENST00000328249	GO:0005515	protein binding	inferred from electronic annotation				ENST00000328249	Pfam	IPR003877	SPRY domain	main	Multiple_Complex
TC0100008034.hg.1	ZNF691	51058	NM_001242739	-1.18994	6.21938	6.34609	6.0952	zinc finger protein 691	chr1	+	Multiple_Complex	42846573	42852477	10	1p34.2	RefSeq	Homo sapiens zinc finger protein 691 (ZNF691), transcript variant 1, mRNA.	0	NM_001242739	Q5VV52	NM_001242739	Hs.20879	adipose tissue| ascites| blood| bone| bone marrow| brain| cervix| connective tissue| embryonic tissue| eye| heart| intestine| kidney| liver| lung| lymph| mammary gland| muscle| nerve| ovary| parathyroid| prostate| skin| stomach| testis| thymus| uterus| breast (mammary gland) tumor| cervical tumor| chondrosarcoma| colorectal tumor| gastrointestinal tumor| germ cell tumor| glioma| kidney tumor| leu…	NM_001242739	GO:0006355	regulation of transcription, DNA-templated	not recorded	NM_001242739	GO:0005654	nucleoplasm	not recorded	NM_001242739	GO:0000977	RNA polymerase II regulatory region sequence-specific DNA binding	not recorded				ENST00000372502	Pfam	IPR007087	Zinc finger, C2H2	main	Multiple_Complex
TC0100008052.hg.1	CFAP57	149465	NM_001167965	1.48183	3.10691	2.83615	3.40353	cilia and flagella associated protein 57	chr1	+	Multiple_Complex	43172149	43254358	10	1p34.2	RefSeq	Homo sapiens cilia and flagella associated protein 57 (CFAP57), transcript variant 3, mRNA.	0	NM_001167965	Q96MR6	NM_001167965	Hs.527565	blood| brain| connective tissue| embryonic tissue| heart| liver| lung| mouth| testis| trachea| germ cell tumor| head and neck tumor| normal| soft tissue/muscle tissue tumor| fetus| adult									ENST00000372492	GO:0005515	protein binding	inferred from electronic annotation				ENST00000372492	Pfam	IPR001680	WD40 repeat	main	Multiple_Complex
TC0100008054.hg.1	TMEM125	128218	NM_144626	1.10851	5.34091	5.26712	5.41574	transmembrane protein 125	chr1	+	Multiple_Complex	43269994	43274002	10	1p34.2	RefSeq	Homo sapiens transmembrane protein 125 (TMEM125), mRNA.	0	NM_144626	Q96AQ2	NM_144626	Hs.104476	adrenal gland| ascites| bladder| brain| connective tissue| embryonic tissue| eye| intestine| kidney| lung| lymph node| mammary gland| ovary| pituitary gland| placenta| prostate| skin| stomach| testis| trachea| uterus| bladder carcinoma| breast (mammary gland) tumor| chondrosarcoma| colorectal tumor| gastrointestinal tumor| germ cell tumor| glioma| leukemia| normal| ovarian tumor| prostate cancer|…	NM_144626	GO:0008150	biological_process	no biological data available	NM_144626	GO:0016021	integral component of membrane	inferred from electronic annotation	NM_144626	GO:0003674	molecular_function	no biological data available				ENST00000432792	Pfam	IPR028165	TMEM125 protein family	main	Multiple_Complex
TC0100008055.hg.1	TIE1	7075	NM_001253357	1.02958	6.2672	6.24621	6.28826	tyrosine kinase with immunoglobulin-like and EGF-like domains 1	chr1	+	Multiple_Complex	43300895	43323110	10	1p34-p33	RefSeq	Homo sapiens tyrosine kinase with immunoglobulin-like and EGF-like domains 1 (TIE1), transcript variant 2, mRNA.	0	NM_001253357	P35590	NM_001253357	Hs.78824	adrenal gland| blood| bone| brain| connective tissue| embryonic tissue| eye| heart| intestine| kidney| liver| lung| mouth| nerve| pancreas| placenta| prostate| spleen| testis| thymus| thyroid| trachea| umbilical cord| uterus| vascular| chondrosarcoma| colorectal tumor| head and neck tumor| kidney tumor| non-neoplasia| normal| pancreatic tumor| uterine tumor|embryoid body| blastocyst| fetus| neona…	NM_001253357	GO:0001525	angiogenesis	inferred from electronic annotation	NM_001253357	GO:0005887	integral component of plasma membrane	traceable author statement	NM_001253357	GO:0004714	transmembrane receptor protein tyrosine kinase activity	inferred from electronic annotation				ENST00000372476	Pfam	IPR001245	Serine-threonine/tyrosine-protein kinase catalytic domain	main	Multiple_Complex
TC0100008056.hg.1	MPL	4352	NM_005373	1.10733	3.20182	3.12912	3.27621	MPL proto-oncogene, thrombopoietin receptor	chr1	+	Coding	43337804	43354464	10	1p34	RefSeq	Homo sapiens MPL proto-oncogene, thrombopoietin receptor (MPL), mRNA.	0	NM_005373	P40238	NM_005373	Hs.82906	lung| testis| normal	NM_005373	GO:0007166	cell surface receptor signaling pathway	traceable author statement	NM_005373	GO:0005794	Golgi apparatus	inferred from direct assay	NM_005373	GO:0004888	transmembrane signaling receptor activity	traceable author statement	NM_005373	GenMAPP	Cell_cycle_KEGG	ENST00000372470	Pfam	IPR003961	Fibronectin type III	main	Coding
TC0100008057.hg.1	CDC20	991	NM_001255	-1.05505	9.6398	9.67853	9.60122	cell division cycle 20	chr1	+	Multiple_Complex	43358955	43363203	10	1p34.1	RefSeq	Homo sapiens cell division cycle 20 (CDC20), mRNA.	0	NM_001255	Q12834	NM_001255	Hs.524947	adrenal gland| ascites| blood| bone| bone marrow| brain| cervix| connective tissue| embryonic tissue| eye| heart| intestine| kidney| larynx| liver| lung| lymph| lymph node| mammary gland| muscle| nerve| ovary| pancreas| placenta| prostate| salivary gland| skin| stomach| testis| thymus| tonsil| trachea| uterus|adrenal tumor| bladder carcinoma| breast (mammary gland) tumor| cervical tumor| chondros…					NM_001255	GO:0000922	spindle pole	inferred from electronic annotation	NM_001255	GO:0005515	protein binding	inferred from physical interaction	NM_001255	GenMAPP	Cell_cycle_KEGG	ENST00000310955	Pfam	IPR001680	WD40 repeat	main	Multiple_Complex
TC0100008061.hg.1	SZT2	23334	NM_015284	1.66024	7.59561	7.23871	7.9701	seizure threshold 2 homolog (mouse)	chr1	+	Multiple_Complex	43389882	43456995	10	1p34.2	RefSeq	Homo sapiens seizure threshold 2 homolog (mouse) (SZT2), mRNA.	0	NM_015284	Q5T011	NM_015284	Hs.643560	ascites| bladder| blood| bone| brain| cervix| connective tissue| embryonic tissue| eye| heart| intestine| kidney| larynx| liver| lung| lymph node| mammary gland| muscle| nerve| ovary| pancreas| parathyroid| pituitary gland| placenta| prostate| skin| spleen| stomach| testis| thymus| thyroid| trachea| uterus| vascular| bladder carcinoma| breast (mammary gland) tumor| chondrosarcoma| colorectal tumo…	NM_015284	GO:0007417	central nervous system development	inferred from sequence or structural similarity	NM_015284	GO:0005777	peroxisome	not recorded	NM_015284	GO:0005515	protein binding	inferred from physical interaction								main	Multiple_Complex
TC0100008066.hg.1	PTPRF	5792	NM_002840	-1.20787	8.49682	8.63414	8.36168	protein tyrosine phosphatase, receptor type, F	chr1	+	Multiple_Complex	43525187	43623672	10	1p34	RefSeq	Homo sapiens protein tyrosine phosphatase, receptor type, F (PTPRF), transcript variant 1, mRNA.	0	NM_002840	P10586	NM_002840	Hs.272062	adipose tissue| ascites| bladder| blood| bone| bone marrow| brain| connective tissue| embryonic tissue| eye| heart| intestine| kidney| larynx| liver| lung| mammary gland| mouth| muscle| nerve| ovary| pancreas| parathyroid| pharynx| placenta| prostate| skin| spleen| stomach| testis| thymus| thyroid| trachea| umbilical cord| uterus| vascular| bladder carcinoma| breast (mammary gland) tumor| chondro…					NM_002840	GO:0005887	integral component of plasma membrane	traceable author statement								ENST00000359947	Pfam	IPR000242	PTP type protein phosphatase	main	Multiple_Complex
TC0100008073.hg.1	KDM4A	9682	NM_014663	1.18485	8.12987	8.00844	8.25315	lysine (K)-specific demethylase 4A	chr1	+	Multiple_Complex	43650126	43705518	10	1p34.1	RefSeq	Homo sapiens lysine (K)-specific demethylase 4A (KDM4A), mRNA.	0	NM_014663	O75164	NM_014663	Hs.155983	adipose tissue| adrenal gland| ascites| bladder| blood| brain| cervix| connective tissue| embryonic tissue| eye| heart| intestine| kidney| liver| lung| lymph| lymph node| mammary gland| muscle| ovary| pancreas| placenta| prostate| salivary gland| skin| spleen| testis| thyroid| umbilical cord| uterus| bladder carcinoma| breast (mammary gland) tumor| cervical tumor| chondrosarcoma| colorectal tumor…	NM_014663	GO:0006281	DNA repair	traceable author statement	NM_014663	GO:0005634	nucleus	inferred from direct assay	NM_014663	GO:0005515	protein binding	inferred from physical interaction				ENST00000372396	Pfam	IPR003347	JmjC domain	main	Multiple_Complex
TC0100008075.hg.1	ST3GAL3	6487	NM_001270459	1.94706	6.33528	5.87284	6.83414	ST3 beta-galactoside alpha-2,3-sialyltransferase 3	chr1	+	Multiple_Complex	43705824	43931165	10	1p34.1	RefSeq	Homo sapiens ST3 beta-galactoside alpha-2,3-sialyltransferase 3 (ST3GAL3), transcript variant 11, mRNA.	0	NM_001270459	Q11203																NM_006279	MetaCyc	PWY-7434	ENST00000262915	Pfam	IPR001675	Glycosyl transferase family 29	main	Multiple_Complex
TC0100008078.hg.1	ARTN	9048	NM_001136215	1.09006	7.11922	7.05729	7.1817	artemin	chr1	+	Multiple_Complex	43933320	43937241	10	1p34.1	RefSeq	Homo sapiens artemin (ARTN), transcript variant 5, mRNA.	0	NM_001136215	Q5T4W7	NM_001136215	Hs.632404	brain| esophagus| intestine| kidney| larynx| lung| pancreas| parathyroid| placenta| prostate| stomach| testis| esophageal tumor| gastrointestinal tumor| glioma| head and neck tumor| normal| adult	NM_001136215	GO:0007165	signal transduction	traceable author statement	NM_001136215	GO:0005615	extracellular space	inferred from electronic annotation	NM_001136215	GO:0005102	receptor binding	traceable author statement				ENST00000372354	Pfam	IPR001839	Transforming growth factor-beta, C-terminal	main	Multiple_Complex
TC0100008079.hg.1	IPO13	9670	NM_014652	1.30807	6.96966	6.77863	7.16607	importin 13	chr1	+	Multiple_Complex	43946806	43968022	10	1p34.1	RefSeq	Homo sapiens importin 13 (IPO13), mRNA.	0	NM_014652	O94829	NM_014652	Hs.158497	adrenal gland| ascites| bladder| blood| bone| bone marrow| brain| cervix| connective tissue| embryonic tissue| esophagus| eye| heart| intestine| kidney| liver| lung| lymph| lymph node| mammary gland| mouth| muscle| nerve| pancreas| placenta| prostate| salivary gland| skin| spleen| stomach| testis| thymus| thyroid| trachea| uterus|adrenal tumor| bladder carcinoma| breast (mammary gland) tumor| cer…	NM_014652	GO:0006606	protein import into nucleus	inferred from direct assay	NM_014652	GO:0005737	cytoplasm	not recorded	NM_014652	GO:0005515	protein binding	inferred from physical interaction				ENST00000372343	Pfam	IPR001494	Importin-beta, N-terminal domain	main	Multiple_Complex
TC0100008080.hg.1	DPH2	1802	NM_001039589	1.07508	8.46157	8.40951	8.51396	DPH2 homolog	chr1	+	Multiple_Complex	43969981	43973373	10	1p34	RefSeq	Homo sapiens DPH2 homolog (DPH2), transcript variant 2, mRNA.	0	NM_001039589	Q9BQC3				NM_001039589	GO:0017183	peptidyl-diphthamide biosynthetic process from peptidyl-histidine	not recorded	NM_001039589	GO:0005829	cytosol	traceable author statement	NM_001039589	GO:0005515	protein binding	inferred from physical interaction				ENST00000255108	Pfam	IPR016435	Diphthamide synthesis DPH1/DPH2	main	Multiple_Complex
TC0100008081.hg.1	ATP6V0B	533	NM_001039457	1.0294	8.09639	8.07551	8.11732	ATPase, H+ transporting, lysosomal 21kDa, V0 subunit b	chr1	+	Multiple_Complex	43974487	43978300	10	1p32.3	RefSeq	Homo sapiens ATPase, H+ transporting, lysosomal 21kDa, V0 subunit b (ATP6V0B), transcript variant 2, mRNA.	0	NM_001039457	Q99437	NM_001039457	Hs.596514	adrenal gland| ascites| blood| bone| bone marrow| brain| cervix| connective tissue| ear| embryonic tissue| eye| heart| intestine| kidney| liver| lung| lymph| lymph node| mammary gland| muscle| ovary| pancreas| parathyroid| pharynx| pituitary gland| placenta| prostate| salivary gland| skin| spleen| stomach| testis| thyroid| tonsil| trachea| uterus|adrenal tumor| breast (mammary gland) tumor| cervi…									NM_001039457	GO:0005215	transporter activity	traceable author statement				ENST00000236067	Pfam	IPR002379	V-ATPase proteolipid subunit C-like domain	main	Multiple_Complex
TC0100008082.hg.1	B4GALT2	8704	NM_001005417	-1.00037	8.84633	8.8466	8.84607	UDP-Gal:betaGlcNAc beta 1,4- galactosyltransferase, polypeptide 2	chr1	+	Multiple_Complex	43978943	43991171	10	1p34-p33	RefSeq	Homo sapiens UDP-Gal:betaGlcNAc beta 1,4- galactosyltransferase, polypeptide 2 (B4GALT2), transcript variant 3, mRNA.	0	NM_001005417	O60909	NM_001005417	Hs.632403	adipose tissue| ascites| bladder| blood| bone| bone marrow| brain| cervix| connective tissue| embryonic tissue| esophagus| eye| heart| intestine| kidney| larynx| liver| lung| lymph| mammary gland| muscle| nerve| ovary| pancreas| parathyroid| pharynx| pituitary gland| placenta| prostate| skin| stomach| testis| thyroid| uterus| breast (mammary gland) tumor| cervical tumor| chondrosarcoma| colorecta…	NM_001005417	GO:0005975	carbohydrate metabolic process	traceable author statement	NM_001005417	GO:0000139	Golgi membrane	traceable author statement	NM_001005417	GO:0003831	beta-N-acetylglucosaminylglycopeptide beta-1,4-galactosyltransferase activity	inferred from electronic annotation				ENST00000309519	Pfam	IPR027791	Galactosyltransferase, C-terminal	main	Multiple_Complex
TC0100008084.hg.1	CCDC24	149473	NM_152499	1.10549	6.29409	6.22216	6.36685	coiled-coil domain containing 24	chr1	+	Multiple_Complex	43991359	43996528	10	1p34.1	RefSeq	Homo sapiens coiled-coil domain containing 24 (CCDC24), mRNA.	0	NM_152499	Q8N4L8	NM_152499	Hs.632394	adipose tissue| bone| brain| cervix| connective tissue| embryonic tissue| eye| intestine| liver| lung| lymph node| ovary| pancreas| parathyroid| prostate| skin| stomach| thymus| uterus| chondrosarcoma| gastrointestinal tumor| germ cell tumor| glioma| leukemia| liver tumor| normal| ovarian tumor| pancreatic tumor| primitive neuroectodermal tumor of the CNS| skin tumor| uterine tumor| fetus| adult									NM_152499	GO:0005515	protein binding	inferred from physical interaction								main	Multiple_Complex
TC0100008088.hg.1	KLF17	128209	NM_173484	1.11282	5.50301	5.42644	5.58066	Kruppel-like factor 17	chr1	+	Multiple_Complex	44118850	44135140	10	1p34.1	RefSeq	Homo sapiens Kruppel-like factor 17 (KLF17), mRNA.	0	NM_173484	Q5JT82	NM_173484	Hs.567674	bone| brain| testis| chondrosarcoma| normal| primitive neuroectodermal tumor of the CNS| juvenile| adult	NM_173484	GO:0000122	negative regulation of transcription from RNA polymerase II promoter	inferred from electronic annotation	NM_173484	GO:0005634	nucleus	inferred from electronic annotation	NM_173484	GO:0000978	RNA polymerase II core promoter proximal region sequence-specific DNA binding	inferred from electronic annotation								main	Multiple_Complex
TC0100008090.hg.1	DMAP1	55929	NM_001034023	1.20062	7.52401	7.39328	7.65706	DNA methyltransferase 1 associated protein 1	chr1	+	Multiple_Complex	44213453	44220681	10	1p34	RefSeq	Homo sapiens DNA methyltransferase 1 associated protein 1 (DMAP1), transcript variant 2, mRNA.	0	NM_001034023	Q9NPF5	NM_001034023	Hs.8008	adipose tissue| adrenal gland| ascites| bladder| blood| bone| bone marrow| brain| cervix| embryonic tissue| eye| heart| intestine| kidney| liver| lung| lymph| lymph node| mammary gland| mouth| muscle| nerve| ovary| pancreas| parathyroid| pituitary gland| placenta| prostate| skin| spleen| stomach| testis| thymus| thyroid| tonsil| trachea| uterus| vascular|adrenal tumor| breast (mammary gland) tumo…									NM_001034023	GO:0001103	RNA polymerase II repressing transcription factor binding	inferred from direct assay				ENST00000315913	Pfam	IPR008468	DNA methyltransferase 1-associated 1	main	Multiple_Complex
TC0100008094.hg.1	RNF220	55182	NM_018150	-1.00433	9.18473	9.18785	9.18162	ring finger protein 220	chr1	+	Multiple_Complex	44405194	44651724	10	1p34.1	RefSeq	Homo sapiens ring finger protein 220 (RNF220), mRNA.	0	NM_018150	Q5VTB9				NM_018150	GO:0016567	protein ubiquitination	inferred from sequence or structural similarity	NM_018150	GO:0005737	cytoplasm	inferred from sequence or structural similarity	NM_018150	GO:0004842	ubiquitin-protein transferase activity	inferred from sequence or structural similarity								main	Multiple_Complex
TC0100008100.hg.1	C1orf228	339541	NM_001145636	1.14854	5.87561	5.77656	5.97636	chromosome 1 open reading frame 228	chr1	+	Multiple_Complex	44674692	44725591	10	1p34.1	RefSeq	Homo sapiens chromosome 1 open reading frame 228 (C1orf228), mRNA.	0	NM_001145636	Q6PIY5	NM_001145636	Hs.173679	blood| bone marrow| brain| eye| intestine| lung| lymph node| mammary gland| pancreas| placenta| testis| thymus| uterus| breast (mammary gland) tumor| germ cell tumor| leukemia| non-neoplasia| normal| uterine tumor| fetus| juvenile| adult									ENST00000434068	GO:0005488	binding	inferred from electronic annotation								main	Multiple_Complex
TC0100008101.hg.1	KIF2C	11004	NM_001297655	-1.20574	8.11231	8.24839	7.97847	kinesin family member 2C	chr1	+	Multiple_Complex	44739818	44767767	10	1p34.1	RefSeq	Homo sapiens kinesin family member 2C (KIF2C), transcript variant 2, mRNA.	0	NM_001297655	Q99661	NM_001297655	Hs.720061	ascites| bladder| blood| bone| bone marrow| brain| cervix| connective tissue| embryonic tissue| esophagus| eye| heart| intestine| kidney| larynx| liver| lung| lymph| lymph node| mammary gland| mouth| muscle| ovary| pituitary gland| placenta| prostate| skin| stomach| testis| thymus| uterus| vascular| breast (mammary gland) tumor| cervical tumor| chondrosarcoma| colorectal tumor| esophageal tumor| …									NM_001297655	GO:0003777	microtubule motor activity	inferred from electronic annotation				ENST00000372217	Pfam	IPR001752	Kinesin motor domain	main	Multiple_Complex
TC0100008102.hg.1	KIF2C		hsa_circ_0006145	1.03623	5.65828	5.63267	5.68401	Jeck2013 ALT_DONOR, coding, INTERNAL, intronic best transcript NM_006845	chr1	+	NonCoding	44753255	44753690	6		circbase	Jeck2013 ALT_DONOR, coding, INTERNAL, intronic best transcript NM_006845	0																									main	NonCoding
TC0100008103.hg.1	RPS8	6202	NM_001012	-1.10181	10.8253	10.8955	10.7556	ribosomal protein S8	chr1	+	Multiple_Complex	44775251	44778779	10	1p34.1-p32	RefSeq	Homo sapiens ribosomal protein S8 (RPS8), mRNA.	0	NM_001012	P62241	NM_001012	Hs.512675	adipose tissue| adrenal gland| ascites| bladder| blood| bone| bone marrow| brain| cervix| connective tissue| ear| embryonic tissue| esophagus| eye| heart| intestine| kidney| larynx| liver| lung| lymph| lymph node| mammary gland| mouth| muscle| nerve| ovary| pancreas| parathyroid| pharynx| pituitary gland| placenta| prostate| salivary gland| skin| spleen| stomach| testis| thymus| thyroid| tonsil| …	NM_001012	GO:0000184	nuclear-transcribed mRNA catabolic process, nonsense-mediated decay	traceable author statement	NM_001012	GO:0005634	nucleus	inferred from direct assay	NM_001012	GO:0003735	structural constituent of ribosome	not recorded	NM_001012	GenMAPP	Ribosomal_Proteins	ENST00000372209	Pfam	IPR022309	Ribosomal protein S8e/ribosomal biogenesis NSA2	main	Multiple_Complex
TC0100008105.hg.1	PLK3	1263	NM_004073	1.18015	5.44114	5.32297	5.56194	polo-like kinase 3	chr1	+	Multiple_Complex	44800225	44805995	10	1p34.1	RefSeq	Homo sapiens polo-like kinase 3 (PLK3), mRNA.	0	NM_004073	Q9H4B4	NM_004073	Hs.632415	adipose tissue| adrenal gland| bladder| blood| bone| bone marrow| brain| connective tissue| embryonic tissue| eye| intestine| kidney| lung| lymph| lymph node| muscle| ovary| pancreas| pharynx| placenta| skin| stomach| testis| thymus| thyroid| uterus| bladder carcinoma| chondrosarcoma| colorectal tumor| gastrointestinal tumor| germ cell tumor| glioma| head and neck tumor| leukemia| lung tumor| lym…					NM_004073	GO:0000785	chromatin	inferred from electronic annotation	NM_004073	GO:0002039	p53 binding	inferred from direct assay				ENST00000372201	Pfam	IPR000719	Protein kinase domain	main	Multiple_Complex
TC0100008106.hg.1	BTBD19	149478	NM_001136537	1.1663	5.96771	5.85777	6.07971	BTB (POZ) domain containing 19	chr1	+	Multiple_Complex	44808482	44815585	10	1p34.1	RefSeq	Homo sapiens BTB (POZ) domain containing 19 (BTBD19), mRNA.	0	NM_001136537	C9JJ37	NM_001136537	Hs.632400	connective tissue| embryonic tissue| intestine| kidney| larynx| liver| lung| lymph node| mammary gland| ovary| placenta| skin| testis| thymus| thyroid| uterus| breast (mammary gland) tumor| colorectal tumor| germ cell tumor| head and neck tumor| leukemia| liver tumor| lung tumor| lymphoma| normal| ovarian tumor| skin tumor| soft tissue/muscle tissue tumor| uterine tumor|embryoid body| fetus| adult									ENST00000409335	GO:0005515	protein binding	inferred from electronic annotation				ENST00000409335	Pfam	IPR000210	BTB/POZ domain	main	Multiple_Complex
TC0100008114.hg.1	UROD	7389	NM_000374	1.08198	8.17253	8.11589	8.22956	uroporphyrinogen decarboxylase	chr1	+	Multiple_Complex	45012133	45015669	10	1p34	RefSeq	Homo sapiens uroporphyrinogen decarboxylase (UROD), transcript variant 1, mRNA.	0	NM_000374	P06132								NM_000374	GO:0005654	nucleoplasm	inferred from direct assay	NM_000374	GO:0004853	uroporphyrinogen decarboxylase activity	inferred from direct assay	NM_000374	GenMAPP	Heme_Biosynthesis	ENST00000246337	Pfam	IPR000257	Uroporphyrinogen decarboxylase (URO-D)	main	Multiple_Complex
TC0100008120.hg.1	HPDL	84842	NM_032756	-1.05093	5.62621	5.66216	5.59049	4-hydroxyphenylpyruvate dioxygenase-like	chr1	+	Coding	45326873	45328674	10	1p34.1	RefSeq	Homo sapiens 4-hydroxyphenylpyruvate dioxygenase-like (HPDL), mRNA.	0	NM_032756	Q96IR7	NM_032756	Hs.162717	adrenal gland| blood| brain| cervix| connective tissue| embryonic tissue| eye| intestine| liver| lung| mammary gland| ovary| placenta| skin| stomach| breast (mammary gland) tumor| colorectal tumor| gastrointestinal tumor| germ cell tumor| leukemia| liver tumor| lung tumor| lymphoma| normal| primitive neuroectodermal tumor of the CNS| skin tumor| blastocyst| fetus| infant| juvenile| adult	NM_032756	GO:0009072	aromatic amino acid family metabolic process	inferred from electronic annotation					NM_032756	GO:0003868	4-hydroxyphenylpyruvate dioxygenase activity	inferred from electronic annotation								main	Coding
TC0100008121.hg.1	TOE1	114034	NM_025077	-1.07797	8.03844	8.09278	7.98446	target of EGR1, member 1 (nuclear)	chr1	+	Multiple_Complex	45339670	45343978	10	1p33	RefSeq	Homo sapiens target of EGR1, member 1 (nuclear) (TOE1), mRNA.	0	NM_025077	Q96GM8	NM_025077	Hs.525091	adrenal gland| ascites| bladder| blood| bone| bone marrow| brain| cervix| connective tissue| ear| embryonic tissue| eye| heart| intestine| kidney| liver| lung| lymph| lymph node| mammary gland| muscle| ovary| pancreas| parathyroid| placenta| prostate| skin| spleen| stomach| testis| thymus| thyroid| tonsil| trachea| uterus| vascular|adrenal tumor| breast (mammary gland) tumor| cervical tumor| chon…	NM_025077	GO:0090503	RNA phosphodiester bond hydrolysis, exonucleolytic	inferred from direct assay	NM_025077	GO:0005634	nucleus	inferred from direct assay	NM_025077	GO:0000175	3'-5'-exoribonuclease activity	inferred from direct assay				ENST00000372090	Pfam	IPR000571	Zinc finger, CCCH-type	main	Multiple_Complex
TC0100008124.hg.1	MMACHC	25974	NM_015506	1.26143	7.28789	7.12229	7.45735	methylmalonic aciduria (cobalamin deficiency) cblC type, with homocystinuria	chr1	+	Multiple_Complex	45500053	45513382	10	1p34.1	RefSeq	Homo sapiens methylmalonic aciduria (cobalamin deficiency) cblC type, with homocystinuria (MMACHC), mRNA.	0	NM_015506	Q9Y4U1	NM_015506	Hs.13024	bone| brain| eye| intestine| kidney| liver| lung| lymph| mammary gland| mouth| ovary| skin| spleen| testis| uterus| chondrosarcoma| colorectal tumor| germ cell tumor| head and neck tumor| liver tumor| lung tumor| lymphoma| non-neoplasia| normal| ovarian tumor| retinoblastoma| skin tumor| uterine tumor| fetus| adult	NM_015506	GO:0006766	vitamin metabolic process	traceable author statement	NM_015506	GO:0005739	mitochondrion	inferred from electronic annotation	NM_015506	GO:0005515	protein binding	inferred from physical interaction								main	Multiple_Complex
TC0100008126.hg.1	AKR1A1	10327	NM_001202413	-1.08888	7.95151	8.01317	7.89033	aldo-keto reductase family 1, member A1 (aldehyde reductase)	chr1	+	Multiple_Complex	45550543	45570051	10	1p33-p32	RefSeq	Homo sapiens aldo-keto reductase family 1, member A1 (aldehyde reductase) (AKR1A1), transcript variant 4, mRNA.	0	NM_001202413	P14550	NM_001202413	Hs.474584	adipose tissue| adrenal gland| ascites| blood| bone| bone marrow| brain| cervix| connective tissue| ear| embryonic tissue| eye| heart| intestine| kidney| larynx| liver| lung| lymph| lymph node| mammary gland| mouth| muscle| nerve| ovary| pancreas| parathyroid| pharynx| pituitary gland| placenta| prostate| salivary gland| skin| spleen| stomach| testis| thymus| thyroid| tonsil| trachea| uterus| vas…					NM_001202413	GO:0005615	extracellular space	inferred from direct assay	NM_001202413	GO:0004032	alditol:NADP+ 1-oxidoreductase activity	traceable author statement				ENST00000351829	Pfam	IPR023210	NADP-dependent oxidoreductase domain	main	Multiple_Complex
TC0100008127.hg.1	NASP	4678	NM_001195193	1.07067	10.5757	10.5266	10.6251	nuclear autoantigenic sperm protein (histone-binding)	chr1	+	Multiple_Complex	45583846	45618906	10	1p34.1	RefSeq	Homo sapiens nuclear autoantigenic sperm protein (histone-binding) (NASP), transcript variant 4, mRNA.	0	NM_001195193	P49321								NM_001195193	GO:0000790	nuclear chromatin	inferred from direct assay	NM_001195193	GO:0005515	protein binding	inferred from physical interaction				ENST00000350030	Pfam	IPR001440	Tetratricopeptide repeat 1	main	Multiple_Complex
TC0100008129.hg.1	NASP		hsa_circ_0092340	1.15323	4.56602	4.46434	4.67002	Zhang2013 ALT_ACCEPTOR, ALT_DONOR, coding, INTERNAL, intronic best transcript NM_002482	chr1	+	NonCoding	45613509	45613828	6		circbase	Zhang2013 ALT_ACCEPTOR, ALT_DONOR, coding, INTERNAL, intronic best transcript NM_002482	0																									main	NonCoding
TC0100008130.hg.1	NASP		hsa_circ_0092293	1.46781	3.81092	3.54413	4.09779	Zhang2013 ALT_DONOR, coding, INTERNAL, intronic best transcript NM_002482	chr1	+	NonCoding	45617592	45617791	6		circbase	Zhang2013 ALT_DONOR, coding, INTERNAL, intronic best transcript NM_002482	0																									main	NonCoding
TC0100008132.hg.1	TMEM69	51249	NM_016486	-1.10385	8.63345	8.70502	8.56247	transmembrane protein 69	chr1	+	Multiple_Complex	45687214	45694443	10	1p34.1	RefSeq	Homo sapiens transmembrane protein 69 (TMEM69), mRNA.	0	NM_016486	Q5SWH9	NM_016486	Hs.699548	bladder| blood| bone| bone marrow| brain| cervix| connective tissue| embryonic tissue| esophagus| eye| heart| intestine| kidney| liver| lung| lymph| lymph node| mammary gland| mouth| muscle| ovary| pancreas| pharynx| pituitary gland| placenta| prostate| salivary gland| skin| stomach| testis| thyroid| uterus| vascular| bladder carcinoma| breast (mammary gland) tumor| cervical tumor| chondrosarcoma…					NM_016486	GO:0016021	integral component of membrane	inferred from electronic annotation								ENST00000372025	Pfam	IPR021836	Protein of unknown function DUF3429	main	Multiple_Complex
TC0100008139.hg.1	MAST2	23139	NM_015112	-1.50309	7.05552	7.35561	6.76768	microtubule associated serine/threonine kinase 2	chr1	+	Multiple_Complex	45786987	46036124	10	1p34.1	RefSeq	Homo sapiens microtubule associated serine/threonine kinase 2 (MAST2), mRNA.	0	NM_015112	Q6P0Q8	NM_015112	Hs.319481	adipose tissue| adrenal gland| ascites| bladder| blood| bone| bone marrow| brain| connective tissue| embryonic tissue| eye| heart| intestine| kidney| larynx| liver| lung| lymph| lymph node| mammary gland| muscle| nerve| ovary| pancreas| placenta| prostate| skin| stomach| testis| thymus| thyroid| tonsil| uterus|adrenal tumor| bladder carcinoma| breast (mammary gland) tumor| chondrosarcoma| colorec…	NM_015112	GO:0006468	protein phosphorylation	inferred from sequence or structural similarity	NM_015112	GO:0005737	cytoplasm	inferred from direct assay								ENST00000361297	Pfam	IPR000719	Protein kinase domain	main	Multiple_Complex
TC0100008145.hg.1	TSPAN1	10103	NM_005727	1.19109	5.09242	4.96784	5.22012	tetraspanin 1	chr1	+	Multiple_Complex	46175073	46185962	10	1p34.1	RefSeq	Homo sapiens tetraspanin 1 (TSPAN1), mRNA.	0	NM_005727	O60635	NM_005727	Hs.38972	ascites| bladder| blood| bone| bone marrow| brain| cervix| connective tissue| esophagus| eye| heart| intestine| kidney| liver| lung| mammary gland| muscle| nerve| ovary| pancreas| parathyroid| pharynx| pituitary gland| placenta| prostate| skin| stomach| testis| thyroid| uterus| bladder carcinoma| breast (mammary gland) tumor| cervical tumor| chondrosarcoma| colorectal tumor| gastrointestinal tumo…	NM_005727	GO:0007166	cell surface receptor signaling pathway	not recorded	NM_005727	GO:0005737	cytoplasm	inferred from direct assay	NM_005727	GO:0005515	protein binding	inferred from physical interaction				ENST00000372003	Pfam	IPR018499	Tetraspanin/Peripherin	main	Multiple_Complex
TC0100008146.hg.1	LURAP1	541468	NM_001013615	-1.22273	6.47955	6.62623	6.33612	leucine rich adaptor protein 1	chr1	+	Multiple_Complex	46203334	46221261	10	1p34	RefSeq	Homo sapiens leucine rich adaptor protein 1 (LURAP1), mRNA.	0	NM_001013615	Q96LR2	NM_001013615	Hs.568642	brain| connective tissue| embryonic tissue| ovary| parathyroid| placenta| testis| thyroid| chondrosarcoma| germ cell tumor| glioma| head and neck tumor| non-neoplasia| normal|embryoid body| fetus| adult	NM_001013615	GO:0001819	positive regulation of cytokine production	inferred from direct assay	NM_001013615	GO:0005737	cytoplasm	inferred from direct assay	NM_001013615	GO:0005515	protein binding	inferred from physical interaction								main	Multiple_Complex
TC0100008150.hg.1	RAD54L	8438	NM_001142548	1.0477	7.22744	7.1939	7.26113	RAD54-like (S. cerevisiae)	chr1	+	Multiple_Complex	46247688	46278473	10	1p32	RefSeq	Homo sapiens RAD54-like (S. cerevisiae) (RAD54L), transcript variant 2, mRNA.	0	NM_001142548	Q92698	NM_001142548	Hs.642042	ascites| blood| bone| brain| cervix| embryonic tissue| eye| intestine| kidney| liver| lung| lymph| lymph node| mammary gland| muscle| ovary| pharynx| placenta| salivary gland| skin| spleen| stomach| testis| thymus| thyroid| tonsil| uterus| breast (mammary gland) tumor| cervical tumor| chondrosarcoma| colorectal tumor| gastrointestinal tumor| germ cell tumor| glioma| head and neck tumor| kidney tu…					NM_001142548	GO:0005634	nucleus	traceable author statement	NM_001142548	GO:0003677	DNA binding	inferred from electronic annotation				ENST00000371975	Pfam	IPR000330	SNF2-related, N-terminal domain	main	Multiple_Complex
TC0100008151.hg.1	RAD54L		RAD54L.iAug10-unspliced	1.22284	5.14044	4.99737	5.28761	Transcript Identified by AceView, Entrez Gene ID(s) 8438	chr1	+	Coding	46280773	46283022	6		Ace View	Transcript Identified by AceView, Entrez Gene ID(s) 8438	0																									main	Coding
TC0100008152.hg.1	UQCRH	7388	NM_001297565	-1.23571	8.17541	8.32951	8.02417	ubiquinol-cytochrome c reductase hinge protein	chr1	+	Multiple_Complex	46303613	46316777	10	1p34.1	RefSeq	Homo sapiens ubiquinol-cytochrome c reductase hinge protein (UQCRH), transcript variant 2, mRNA.	0	NM_001297565	P07919	NM_001297565	Hs.481571	adipose tissue| adrenal gland| ascites| bladder| blood| bone| bone marrow| brain| cervix| connective tissue| ear| embryonic tissue| esophagus| eye| heart| intestine| kidney| larynx| liver| lung| lymph| lymph node| mammary gland| mouth| muscle| ovary| pancreas| parathyroid| pharynx| pituitary gland| placenta| prostate| salivary gland| skin| spleen| stomach| testis| thymus| thyroid| umbilical cord|…	NM_001297565	GO:0006119	oxidative phosphorylation	traceable author statement	NM_001297565	GO:0005739	mitochondrion	inferred from direct assay	NM_001297565	GO:0005515	protein binding	inferred from physical interaction	NM_001297565	GenMAPP	Electron_Transport_Chain	ENST00000311672	Pfam	IPR023184	Ubiquinol-cytochrome C reductase hinge domain	main	Multiple_Complex
TC0100008156.hg.1	NSUN4	387338	NM_001256127	1.14157	7.62706	7.53215	7.72317	NOP2/Sun domain family, member 4	chr1	+	Multiple_Complex	46340177	46365152	10	1p34	RefSeq	Homo sapiens NOP2/Sun domain family, member 4 (NSUN4), transcript variant 2, mRNA.	0	NM_001256127	Q96CB9	NM_001256127	Hs.163424	adrenal gland| bladder| blood| brain| cervix| connective tissue| embryonic tissue| eye| heart| intestine| kidney| larynx| liver| lung| lymph node| mammary gland| mouth| muscle| nerve| ovary| pancreas| parathyroid| placenta| prostate| skin| stomach| testis| thymus| trachea| umbilical cord| uterus| vascular|adrenal tumor| breast (mammary gland) tumor| cervical tumor| chondrosarcoma| colorectal tumo…	NM_001256127	GO:0031167	rRNA methylation	inferred from direct assay	NM_001256127	GO:0005762	mitochondrial large ribosomal subunit	inferred from direct assay	NM_001256127	GO:0005515	protein binding	inferred from physical interaction	BC014441	HumanCyc	PWY6666-1	ENST00000474844	Pfam	IPR001678	SAM-dependent methyltransferase RsmB/NOP2-type	main	Multiple_Complex
TC0100008158.hg.1	FAAH	2166	NM_001441	-1.02922	6.4152	6.43601	6.39446	fatty acid amide hydrolase	chr1	+	Multiple_Complex	46394265	46413848	10	1p35-p34	RefSeq	Homo sapiens fatty acid amide hydrolase (FAAH), mRNA.	0	NM_001441	O00519	NM_001441	Hs.720143	adipose tissue| adrenal gland| brain| connective tissue| eye| intestine| kidney| lung| mammary gland| mouth| muscle| nerve| ovary| pancreas| parathyroid| placenta| prostate| skin| stomach| testis| thymus| thyroid| uterus| breast (mammary gland) tumor| colorectal tumor| glioma| head and neck tumor| lung tumor| non-neoplasia| normal| ovarian tumor| pancreatic tumor| primitive neuroectodermal tumor …	NM_001441	GO:0009062	fatty acid catabolic process	inferred from direct assay	NM_001441	GO:0005789	endoplasmic reticulum membrane	traceable author statement	NM_001441	GO:0005515	protein binding	inferred from physical interaction	NM_001441	HumanCyc	PWY6666-1	ENST00000243167	Pfam	IPR000120	Amidase	main	Multiple_Complex
TC0100008163.hg.1	DMBX1	127343	NM_147192	2.32112	7.25009	6.66808	7.8829	diencephalon/mesencephalon homeobox 1	chr1	+	Coding	46506996	46514226	10	1p33	RefSeq	Homo sapiens diencephalon/mesencephalon homeobox 1 (DMBX1), transcript variant 2, mRNA.	0	NM_147192	Q8NFW5	NM_147192	Hs.375623		NM_147192	GO:0000122	negative regulation of transcription from RNA polymerase II promoter	inferred from electronic annotation	NM_147192	GO:0005634	nucleus	inferred from electronic annotation	NM_147192	GO:0000977	RNA polymerase II regulatory region sequence-specific DNA binding	inferred from electronic annotation				ENST00000360032	Pfam	IPR001356	Homeobox domain	main	Coding
TC0100008170.hg.1	TEX38	374973	NM_001145474	-1.53002	5.13145	5.44739	4.83384	testis expressed 38	chr1	+	Coding	46668855	46673594	10	1p33	RefSeq	Homo sapiens testis expressed 38 (TEX38), transcript variant 1, mRNA.	0	NM_001145474	Q6PEX7	NM_001145474	Hs.443299	blood| brain| testis| germ cell tumor| leukemia| normal| juvenile| adult	NM_001145474	GO:0098779	mitophagy in response to mitochondrial depolarization	inferred from genetic interaction	NM_001145474	GO:0016021	integral component of membrane	inferred from electronic annotation												main	Coding
TC0100008182.hg.1	CYP4X1	260293	NM_178033	-1.58946	4.69707	5.04322	4.37468	cytochrome P450, family 4, subfamily X, polypeptide 1	chr1	+	Multiple_Complex	47023568	47050751	10	1p33|1	RefSeq	Homo sapiens cytochrome P450, family 4, subfamily X, polypeptide 1 (CYP4X1), mRNA.	0	NM_178033	Q8N118	NM_178033	Hs.439760	adrenal gland| brain| connective tissue| eye| heart| intestine| kidney| larynx| liver| lung| mammary gland| nerve| ovary| placenta| prostate| stomach| testis| trachea| uterus| vascular|adrenal tumor| breast (mammary gland) tumor| chondrosarcoma| colorectal tumor| gastrointestinal tumor| germ cell tumor| head and neck tumor| kidney tumor| liver tumor| lung tumor| non-neoplasia| normal| ovarian tum…	NM_178033	GO:0055114	oxidation-reduction process	inferred from electronic annotation	NM_178033	GO:0005789	endoplasmic reticulum membrane	inferred from electronic annotation	NM_178033	GO:0005506	iron ion binding	inferred from electronic annotation				ENST00000371901	Pfam	IPR001128	Cytochrome P450	main	Multiple_Complex
TC0100008183.hg.1	CYP4Z1	199974	NM_178134	1.22073	3.92655	3.78531	4.07306	cytochrome P450, family 4, subfamily Z, polypeptide 1	chr1	+	Multiple_Complex	47067488	47118320	10	1p33	RefSeq	Homo sapiens cytochrome P450, family 4, subfamily Z, polypeptide 1 (CYP4Z1), mRNA.	0	NM_178134	Q86W10	NM_178134	Hs.176588	connective tissue| liver| mammary gland| testis| trachea| uterus| breast (mammary gland) tumor| liver tumor| normal| soft tissue/muscle tissue tumor| uterine tumor| adult	NM_178134	GO:0055114	oxidation-reduction process	inferred from electronic annotation	NM_178134	GO:0005789	endoplasmic reticulum membrane	inferred from electronic annotation	NM_178134	GO:0005506	iron ion binding	inferred from electronic annotation				ENST00000334194	Pfam	IPR001128	Cytochrome P450	main	Multiple_Complex
TC0100008185.hg.1	CYP4A22	284541	NM_001010969	-1.04957	4.49714	4.53218	4.46238	cytochrome P450, family 4, subfamily A, polypeptide 22	chr1	+	Multiple_Complex	47137425	47149741	10	1p33	RefSeq	Homo sapiens cytochrome P450, family 4, subfamily A, polypeptide 22 (CYP4A22), transcript variant 1, mRNA.	0	NM_001010969	Q02928	NM_001010969	Hs.726474	liver| liver tumor| normal| fetus	NM_001010969	GO:0055114	oxidation-reduction process	inferred from electronic annotation	NM_001010969	GO:0005789	endoplasmic reticulum membrane	inferred from electronic annotation	NM_001010969	GO:0004497	monooxygenase activity	inferred from electronic annotation				OTTHUMT00000021635	Pfam	IPR001128	Cytochrome P450	main	Multiple_Complex
TC0100008190.hg.1	CMPK1	51727	NM_001136140	-1.03966	7.45199	7.4801	7.42399	cytidine monophosphate (UMP-CMP) kinase 1, cytosolic	chr1	+	Multiple_Complex	47333797	47378839	10	1p32	RefSeq	Homo sapiens cytidine monophosphate (UMP-CMP) kinase 1, cytosolic (CMPK1), transcript variant 2, mRNA.	0	NM_001136140	P30085	NM_001136140	Hs.731647	adipose tissue| adrenal gland| ascites| bladder| blood| bone| bone marrow| brain| cervix| connective tissue| ear| embryonic tissue| eye| heart| intestine| kidney| liver| lung| lymph| lymph node| mammary gland| mouth| muscle| nerve| ovary| pancreas| parathyroid| pituitary gland| placenta| prostate| salivary gland| skin| spleen| stomach| testis| thymus| thyroid| trachea| uterus| vascular| bladder c…	NM_001136140	GO:0006165	nucleoside diphosphate phosphorylation	inferred from direct assay	NM_001136140	GO:0005634	nucleus	inferred from electronic annotation	NM_001136140	GO:0004127	cytidylate kinase activity	inferred from electronic annotation	NM_016308	HumanCyc	P1-PWY	OTTHUMT00000021646	Pfam	IPR010488	Zeta toxin domain	main	Multiple_Complex
TC0100008193.hg.1	FOXE3	2301	NM_012186	1.32167	6.12581	5.92793	6.33029	forkhead box E3	chr1	+	Coding	47416072	47418052	10	1p32	RefSeq	Homo sapiens forkhead box E3 (FOXE3), mRNA.	0	NM_012186	Q13461	NM_012186	Hs.112968	eye| prostate| testis| normal| prostate cancer| adult	NM_012186	GO:0002088	lens development in camera-type eye	inferred from sequence or structural similarity	NM_012186	GO:0005634	nucleus	inferred from direct assay	NM_012186	GO:0000981	RNA polymerase II transcription factor activity, sequence-specific DNA binding	not recorded				ENST00000335071	Pfam	IPR001766	Fork head domain	main	Coding
TC0100008194.hg.1	FOXD2	2306	NM_004474	1.5233	3.61529	3.32441	3.93161	forkhead box D2	chr1	+	Coding	47436017	47440691	10	1p34-p32	RefSeq	Homo sapiens forkhead box D2 (FOXD2), mRNA.	0	NM_004474	O60548	NM_004474	Hs.166188	blood| brain| intestine| lung| ovary| colorectal tumor| leukemia| normal| ovarian tumor| fetus| adult	NM_004474	GO:0006351	transcription, DNA-templated	inferred from electronic annotation	NM_004474	GO:0005634	nucleus	not recorded	NM_004474	GO:0000981	RNA polymerase II transcription factor activity, sequence-specific DNA binding	not recorded				ENST00000334793	Pfam	IPR001766	Fork head domain	main	Coding
TC0100008216.hg.1	SLC5A9	200010	NM_001011547	1.63257	4.40519	4.06579	4.77293	solute carrier family 5 (sodium/sugar cotransporter), member 9	chr1	+	Multiple_Complex	48222685	48248644	10	1p33	RefSeq	Homo sapiens solute carrier family 5 (sodium/sugar cotransporter), member 9 (SLC5A9), transcript variant 2, mRNA.	0	NM_001011547	Q2M3M2	NM_001011547	Hs.37890	brain| embryonic tissue| eye| intestine| kidney| liver| pancreas| testis| uterus| liver tumor| normal| blastocyst| fetus| adult	NM_001011547	GO:0006814	sodium ion transport	inferred from electronic annotation	NM_001011547	GO:0005886	plasma membrane	traceable author statement	NM_001011547	GO:0005215	transporter activity	inferred from electronic annotation				ENST00000236495	Pfam	IPR001734	Sodium/solute symporter	main	Multiple_Complex
TC0100008243.hg.1	ELAVL4	1996	NM_001144774	2.1014	2.68145	2.19876	3.27011	ELAV like neuron-specific RNA binding protein 4	chr1	+	Multiple_Complex	50048014	50203786	10	1p34	RefSeq	Homo sapiens ELAV like neuron-specific RNA binding protein 4 (ELAVL4), transcript variant 2, mRNA.	0	NM_001144774	P26378	NM_001144774	Hs.213050	brain| embryonic tissue| eye| lung| nerve| pancreas| pituitary gland| placenta| testis| germ cell tumor| lung tumor| non-neoplasia| normal| pancreatic tumor| primitive neuroectodermal tumor of the CNS| fetus| infant| juvenile| adult	NM_001144774	GO:0006396	RNA processing	traceable author statement	ENST00000357083	GO:0016020	membrane	inferred from electronic annotation	NM_001144774	GO:0000166	nucleotide binding	inferred from electronic annotation				ENST00000357083	Pfam	IPR000504	RNA recognition motif domain	main	Multiple_Complex
TC0100008260.hg.1	CDKN2C	1031	NM_001262	1.08432	4.41738	4.35937	4.47616	cyclin-dependent kinase inhibitor 2C (p18, inhibits CDK4)	chr1	+	Coding	50960745	50974637	10	1p32	RefSeq	Homo sapiens cyclin-dependent kinase inhibitor 2C (p18, inhibits CDK4) (CDKN2C), transcript variant 1, mRNA.	0	NM_001262	P42773	NM_001262	Hs.525324	adrenal gland| ascites| blood| bone| bone marrow| brain| cervix| connective tissue| embryonic tissue| esophagus| eye| heart| intestine| kidney| liver| lung| lymph| lymph node| mammary gland| mouth| muscle| nerve| ovary| pancreas| placenta| prostate| salivary gland| skin| spleen| stomach| testis| thymus| trachea| uterus| vascular|adrenal tumor| cervical tumor| chondrosarcoma| colorectal tumor| eso…	NM_001262	GO:0000079	regulation of cyclin-dependent protein serine/threonine kinase activity	inferred from direct assay	NM_001262	GO:0005634	nucleus	inferred from direct assay	NM_001262	GO:0004861	cyclin-dependent protein serine/threonine kinase inhibitor activity	inferred from direct assay	NM_001262	GenMAPP	G1_to_S_cell_cycle_Reactome	ENST00000262662	Pfam	IPR020683	Ankyrin repeat-containing domain	main	Coding
TC0100008266.hg.1	C1orf185	284546	NM_001136508	1.16829	2.7602	2.65028	2.87468	chromosome 1 open reading frame 185	chr1	+	Multiple_Complex	51102234	51148086	10	1p32.3	RefSeq	Homo sapiens chromosome 1 open reading frame 185 (C1orf185), mRNA.	0	NM_001136508	Q5T7R7	NM_001136508	Hs.176177	testis| normal| fetus					NM_001136508	GO:0016021	integral component of membrane	inferred from electronic annotation												main	Multiple_Complex
TC0100008271.hg.1	RNF11	26994	NM_014372	-1.08268	7.1965	7.25403	7.13943	ring finger protein 11	chr1	+	Multiple_Complex	51236271	51273455	10	1p32	RefSeq	Homo sapiens ring finger protein 11 (RNF11), mRNA.	0	NM_014372	Q9Y3C5	NM_014372	Hs.309641	adipose tissue| adrenal gland| ascites| bladder| blood| bone| bone marrow| brain| cervix| connective tissue| ear| embryonic tissue| eye| heart| intestine| kidney| larynx| liver| lung| lymph node| mammary gland| mouth| muscle| nerve| ovary| pancreas| parathyroid| pituitary gland| placenta| prostate| salivary gland| skin| spleen| stomach| testis| thymus| thyroid| trachea| uterus| vascular|adrenal t…	NM_014372	GO:0042787	protein ubiquitination involved in ubiquitin-dependent protein catabolic process	inferred from direct assay	NM_014372	GO:0000151	ubiquitin ligase complex	inferred from direct assay	NM_014372	GO:0003677	DNA binding	traceable author statement				ENST00000242719	Pfam	IPR001841	Zinc finger, RING-type	main	Multiple_Complex
TC0100008289.hg.1	OSBPL9	114883	NM_024586	1.0729	8.28359	8.23299	8.33451	oxysterol binding protein-like 9	chr1	+	Multiple_Complex	51577179	51799154	10	1p32.3	RefSeq	Homo sapiens oxysterol binding protein-like 9 (OSBPL9), transcript variant 6, mRNA.	0	NM_024586	Q96SU4				NM_024586	GO:0006869	lipid transport	inferred from electronic annotation					NM_024586	GO:0008289	lipid binding	inferred from electronic annotation				ENST00000361556	Pfam	IPR000648	Oxysterol-binding protein	main	Multiple_Complex
TC0100008306.hg.1	BTF3L4	91408	NM_001136497	1.05984	9.24621	9.20439	9.28823	basic transcription factor 3-like 4	chr1	+	Multiple_Complex	52056125	52090716	10	1p32.3	RefSeq	Homo sapiens basic transcription factor 3-like 4 (BTF3L4), transcript variant 2, mRNA.	0	NM_001136497	Q96K17	NM_001136497	Hs.429839	adrenal gland| bladder| blood| bone| bone marrow| brain| cervix| connective tissue| embryonic tissue| eye| heart| intestine| kidney| larynx| liver| lung| lymph| lymph node| mammary gland| mouth| muscle| nerve| ovary| pancreas| pharynx| pituitary gland| placenta| prostate| salivary gland| skin| spleen| stomach| testis| thymus| thyroid| trachea| umbilical cord| uterus| vascular|adrenal tumor| bladd…									NM_001136497	GO:0005515	protein binding	inferred from physical interaction				ENST00000313334	Pfam	IPR002715	Nascent polypeptide-associated complex NAC domain	main	Multiple_Complex
TC0100008308.hg.1	ZFYVE9	9372	NM_004799	-1.34513	7.32113	7.53813	7.11038	zinc finger, FYVE domain containing 9	chr1	+	Multiple_Complex	52142094	52346686	10	1p32.3	RefSeq	Homo sapiens zinc finger, FYVE domain containing 9 (ZFYVE9), transcript variant 3, mRNA.	0	NM_004799	O95405	NM_004799	Hs.532345	adrenal gland| bladder| blood| brain| cervix| embryonic tissue| eye| intestine| kidney| liver| lung| mammary gland| mouth| muscle| ovary| pancreas| pharynx| prostate| skin| stomach| testis| thyroid| umbilical cord| uterus| breast (mammary gland) tumor| cervical tumor| colorectal tumor| gastrointestinal tumor| germ cell tumor| head and neck tumor| leukemia| normal| ovarian tumor| pancreatic tumor|…	NM_004799	GO:0006508	proteolysis	non-traceable author statement	NM_004799	GO:0005769	early endosome	non-traceable author statement	NM_004799	GO:0005515	protein binding	inferred from physical interaction	NM_004799	GenMAPP	TGF_Beta_Signaling_Pathway	ENST00000287727	Pfam	IPR000306	FYVE zinc finger	main	Multiple_Complex
TC0100008315.hg.1	PRPF38A	84950	NM_032864	1.1095	9.07293	8.99829	9.1482	pre-mRNA processing factor 38A	chr1	+	Multiple_Complex	52404547	52420839	10	1p32.3	RefSeq	Homo sapiens pre-mRNA processing factor 38A (PRPF38A), mRNA.	0	NM_032864	Q8NAV1	NM_032864	Hs.5301	ascites| bladder| blood| bone| bone marrow| brain| cervix| connective tissue| embryonic tissue| eye| heart| intestine| kidney| liver| lung| lymph| lymph node| mammary gland| mouth| muscle| ovary| pancreas| pharynx| placenta| prostate| skin| spleen| stomach| testis| thymus| thyroid| trachea| uterus| vascular| breast (mammary gland) tumor| cervical tumor| chondrosarcoma| gastrointestinal tumor| ger…	NM_032864	GO:0006397	mRNA processing	inferred from electronic annotation	NM_032864	GO:0005634	nucleus	inferred from direct assay	NM_032864	GO:0005515	protein binding	inferred from physical interaction				ENST00000257181	Pfam	IPR005037	Pre-mRNA-splicing factor 38	main	Multiple_Complex
TC0100008321.hg.1	GPX7	2882	NM_015696	-1.08374	7.16409	7.22234	7.10632	glutathione peroxidase 7	chr1	+	Multiple_Complex	52602371	52609051	10	1p32	RefSeq	Homo sapiens glutathione peroxidase 7 (GPX7), mRNA.	0	NM_015696	Q96SL4	NM_015696	Hs.43728	blood| bone| bone marrow| brain| connective tissue| embryonic tissue| eye| heart| intestine| kidney| liver| lung| lymph node| mammary gland| mouth| muscle| pancreas| placenta| prostate| skin| spleen| testis| uterus| chondrosarcoma| colorectal tumor| germ cell tumor| glioma| head and neck tumor| leukemia| liver tumor| non-neoplasia| normal| pancreatic tumor| primitive neuroectodermal tumor of the …	NM_015696	GO:0000302	response to reactive oxygen species	traceable author statement	NM_015696	GO:0005576	extracellular region	inferred from electronic annotation	NM_015696	GO:0004096	catalase activity	inferred from direct assay	NM_015696	HumanCyc	PWY-4081	ENST00000361314	Pfam	IPR000889	Glutathione peroxidase	main	Multiple_Complex
TC0100008326.hg.1	FAM159A	348378	NM_001042693	1.15221	5.32158	5.22036	5.42477	family with sequence similarity 159, member A	chr1	+	Multiple_Complex	52633344	52669683	10	1p32.3	RefSeq	Homo sapiens family with sequence similarity 159, member A (FAM159A), mRNA.	0	NM_001042693	Q6UWV7	NM_001042693	Hs.424589	blood| brain| cervix| connective tissue| lymph node| muscle| testis| germ cell tumor| glioma| lymphoma| normal| soft tissue/muscle tissue tumor| adult					NM_001042693	GO:0016021	integral component of membrane	inferred from electronic annotation												main	Multiple_Complex
TC0100008332.hg.1	ZYG11B	79699	NM_024646	1.15683	8.55211	8.44767	8.65785	zyg-11 family member B, cell cycle regulator	chr1	+	Multiple_Complex	52726459	52827342	10	1p32.3	RefSeq	Homo sapiens zyg-11 family member B, cell cycle regulator (ZYG11B), mRNA.	0	NM_024646	Q9C0D3	NM_024646	Hs.476280	adrenal gland| ascites| bladder| blood| bone| bone marrow| brain| cervix| connective tissue| ear| embryonic tissue| eye| heart| intestine| kidney| liver| lung| lymph node| mammary gland| mouth| muscle| nerve| ovary| pancreas| pharynx| pituitary gland| placenta| prostate| skin| stomach| testis| uterus| vascular| bladder carcinoma| breast (mammary gland) tumor| cervical tumor| chondrosarcoma| color…	NM_024646	GO:0016567	protein ubiquitination	not recorded	NM_024646	GO:0031462	Cul2-RING ubiquitin ligase complex	not recorded	NM_024646	GO:0004842	ubiquitin-protein transferase activity	not recorded								main	Multiple_Complex
TC0100008334.hg.1	ZYG11A	440590	NM_001004339	-1.25911	4.62408	4.79327	4.46087	zyg-11 family member A, cell cycle regulator	chr1	+	Multiple_Complex	52842511	52894998	10	1p32.3	RefSeq	Homo sapiens zyg-11 family member A, cell cycle regulator (ZYG11A), transcript variant 1, mRNA.	0	NM_001004339	Q6WRX3	NM_001004339	Hs.658458	embryonic tissue| kidney| liver| mammary gland| testis| uterus| germ cell tumor| liver tumor| normal| uterine tumor| blastocyst| fetus| adult	NM_001004339	GO:0016567	protein ubiquitination	not recorded	NM_001004339	GO:0031462	Cul2-RING ubiquitin ligase complex	not recorded	NM_001004339	GO:0004842	ubiquitin-protein transferase activity	not recorded								main	Multiple_Complex
TC0100008336.hg.1	SCP2	6342	NM_001007098	-1.24068	8.25839	8.41542	8.10429	sterol carrier protein 2	chr1	+	Multiple_Complex	52927229	53051703	10	1p32	RefSeq	Homo sapiens sterol carrier protein 2 (SCP2), transcript variant 2, mRNA.	0	NM_001007098	P22307																NM_001007098	GenMAPP	Mitochondrial_fatty_acid_betaoxidation	ENST00000371509	Pfam	IPR003033	SCP2 sterol-binding domain	main	Multiple_Complex
TC0100008341.hg.1	PODN	127435	NM_001199080	-1.04543	5.96396	5.9961	5.932	podocan	chr1	+	Multiple_Complex	53062052	53085502	10	1p32.3	RefSeq	Homo sapiens podocan (PODN), transcript variant 2, mRNA.	0	NM_001199080	Q7Z5L7	NM_001199080	Hs.586141	adipose tissue| adrenal gland| bone| brain| cervix| connective tissue| embryonic tissue| eye| heart| intestine| kidney| larynx| lung| mammary gland| mouth| nerve| pancreas| pharynx| placenta| prostate| skin| stomach| testis| thymus| trachea| uterus| vascular| bladder carcinoma| breast (mammary gland) tumor| cervical tumor| chondrosarcoma| colorectal tumor| gastrointestinal tumor| germ cell tumor|…	NM_001199080	GO:0008285	negative regulation of cell proliferation	inferred from direct assay	NM_001199080	GO:0005578	proteinaceous extracellular matrix	inferred from electronic annotation	NM_001199080	GO:0005518	collagen binding	inferred from direct assay				ENST00000312553	Pfam	IPR001611	Leucine-rich repeat	main	Multiple_Complex
TC0100008342.hg.1	PODN		PODN.kAug10-unspliced	1.94841	4.53827	4.08256	5.04486	Transcript Identified by AceView, Entrez Gene ID(s) 127435	chr1	+	Unassigned	53086705	53087184	6		Ace View	Transcript Identified by AceView, Entrez Gene ID(s) 127435	0																									main	Unassigned
TC0100008347.hg.1	CPT2	1376	NM_000098	-1.291	7.06289	7.24954	6.88105	carnitine palmitoyltransferase 2	chr1	+	Multiple_Complex	53196429	53214197	10	1p32	RefSeq	Homo sapiens carnitine palmitoyltransferase 2 (CPT2), mRNA.	0	NM_000098	P23786	NM_000098	Hs.713535	adrenal gland| ascites| bladder| blood| bone| bone marrow| brain| cervix| connective tissue| ear| embryonic tissue| eye| heart| intestine| kidney| liver| lung| mammary gland| mouth| nerve| ovary| pancreas| pharynx| pituitary gland| placenta| prostate| skin| spleen| stomach| testis| thymus| thyroid| trachea| uterus| vascular| breast (mammary gland) tumor| cervical tumor| chondrosarcoma| colorectal…	NM_000098	GO:0006635	fatty acid beta-oxidation	inferred from electronic annotation	NM_000098	GO:0005654	nucleoplasm	inferred from direct assay	NM_000098	GO:0004095	carnitine O-palmitoyltransferase activity	non-traceable author statement	NM_000098	GenMAPP	Fatty_Acid_Degradation	ENST00000371486	Pfam	IPR000542	Acyltransferase ChoActase/COT/CPT	main	Multiple_Complex
TC0100008358.hg.1	DMRTB1	63948	NM_033067	1.18621	5.14657	5.02486	5.27122	DMRT-like family B with proline-rich C-terminal, 1	chr1	+	Multiple_Complex	53459399	53467488	10	1p32.3	RefSeq	Homo sapiens DMRT-like family B with proline-rich C-terminal, 1 (DMRTB1), mRNA.	0	NM_033067	Q96MA1	NM_033067	Hs.131654	brain| placenta| testis| normal| fetus| adult	NM_033067	GO:0006351	transcription, DNA-templated	inferred from electronic annotation	NM_033067	GO:0005634	nucleus	not recorded	NM_033067	GO:0000987	core promoter proximal region sequence-specific DNA binding	not recorded				ENST00000371445	Pfam	IPR001275	DM DNA-binding domain	main	Multiple_Complex
TC0100008366.hg.1	DIO1	1733	NM_000792	1.51409	3.02669	2.74222	3.34067	deiodinase, iodothyronine, type I	chr1	+	Multiple_Complex	53891239	53911086	10	1p33-p32	RefSeq	Homo sapiens deiodinase, iodothyronine, type I (DIO1), transcript variant 1, mRNA.	0	NM_000792	P49895	NM_000792	Hs.251415	bone| kidney| liver| testis| thymus| thyroid| uterus| head and neck tumor| liver tumor| non-neoplasia| normal| prostate cancer| fetus| adult	NM_000792	GO:0006590	thyroid hormone generation	traceable author statement	NM_000792	GO:0005789	endoplasmic reticulum membrane	inferred from electronic annotation	NM_000792	GO:0004800	thyroxine 5'-deiodinase activity	inferred from electronic annotation				ENST00000322679	Pfam	IPR000643	Iodothyronine deiodinase	main	Multiple_Complex
TC0100008369.hg.1	LRRC42	115353	NM_001256409	1.08117	7.66691	7.61082	7.72341	leucine rich repeat containing 42	chr1	+	Multiple_Complex	53946077	53968168	10	1p33-p32.1	RefSeq	Homo sapiens leucine rich repeat containing 42 (LRRC42), transcript variant 1, mRNA.	0	NM_001256409	Q9Y546	NM_001256409	Hs.40094	adipose tissue| ascites| bladder| blood| bone| brain| cervix| connective tissue| embryonic tissue| eye| intestine| kidney| liver| lung| lymph node| mammary gland| muscle| ovary| pancreas| parathyroid| placenta| prostate| skin| stomach| testis| uterus| bladder carcinoma| breast (mammary gland) tumor| chondrosarcoma| colorectal tumor| gastrointestinal tumor| germ cell tumor| leukemia| liver tumor| …																				main	Multiple_Complex
TC0100008375.hg.1	TCEANC2	127428	NM_153035	1.47154	6.28596	6.01347	6.5708	transcription elongation factor A (SII) N-terminal and central domain containing 2	chr1	+	Multiple_Complex	54053572	54112519	10	1p32.3	RefSeq	Homo sapiens transcription elongation factor A (SII) N-terminal and central domain containing 2 (TCEANC2), transcript variant 1, mRNA.	0	NM_153035	Q96MN5	NM_153035	Hs.558618	blood| bone| bone marrow| brain| cervix| connective tissue| embryonic tissue| eye| intestine| kidney| liver| lymph node| mouth| muscle| nerve| ovary| pancreas| pharynx| placenta| prostate| stomach| testis| thymus| thyroid| tonsil| uterus| chondrosarcoma| colorectal tumor| gastrointestinal tumor| germ cell tumor| glioma| head and neck tumor| leukemia| liver tumor| non-neoplasia| normal| ovarian tu…	NM_153035	GO:0006351	transcription, DNA-templated	inferred from electronic annotation	NM_153035	GO:0005634	nucleus	inferred from electronic annotation	NM_153035	GO:0003677	DNA binding	inferred from electronic annotation				ENST00000234827	Pfam	IPR003618	Transcription elongation factor S-II, central domain	main	Multiple_Complex
TC0100008383.hg.1	MRPL37	51253	NM_016491	-1.24652	9.43245	9.59274	9.27484	mitochondrial ribosomal protein L37	chr1	+	Multiple_Complex	54184041	54225464	10	1p32.1	RefSeq	Homo sapiens mitochondrial ribosomal protein L37 (MRPL37), mRNA.	0	NM_016491	Q9BZE1	NM_016491	Hs.584908	adipose tissue| ascites| blood| bone| bone marrow| brain| cervix| connective tissue| embryonic tissue| eye| heart| intestine| kidney| liver| lung| lymph| lymph node| mammary gland| mouth| muscle| ovary| pancreas| parathyroid| pharynx| pituitary gland| placenta| prostate| salivary gland| skin| spleen| stomach| testis| thymus| thyroid| tonsil| trachea| uterus| bladder carcinoma| breast (mammary gla…	NM_016491	GO:0006412	translation	non-traceable author statement	NM_016491	GO:0005739	mitochondrion	inferred from direct assay	NM_016491	GO:0003735	structural constituent of ribosome	non-traceable author statement				ENST00000336230	Pfam	IPR010793	Ribosomal protein L37/S30	main	Multiple_Complex
TC0100008398.hg.1	ACOT11	26027	NM_015547	-1.21207	5.03403	5.17468	4.89721	acyl-CoA thioesterase 11	chr1	+	Multiple_Complex	54542257	54639192	10	1p32.3	RefSeq	Homo sapiens acyl-CoA thioesterase 11 (ACOT11), transcript variant 1, mRNA.	0	NM_015547	Q8WXI4	NM_015547	Hs.745173	adipose tissue| blood| bone| brain| embryonic tissue| esophagus| eye| heart| intestine| kidney| larynx| lung| mammary gland| mouth| ovary| pancreas| parathyroid| pharynx| pituitary gland| placenta| prostate| skin| testis| thymus| thyroid| trachea| uterus| vascular| breast (mammary gland) tumor| colorectal tumor| esophageal tumor| germ cell tumor| glioma| head and neck tumor| kidney tumor| normal|…	NM_015547	GO:0006631	fatty acid metabolic process	non-traceable author statement	NM_015547	GO:0005737	cytoplasm	inferred by curator	NM_015547	GO:0008289	lipid binding	inferred from electronic annotation				ENST00000343744	Pfam	IPR002913	START domain	main	Multiple_Complex
TC0100008402.hg.1	MROH7	374977	NM_001039464	-1.34575	5.04269	5.26144	4.83303	maestro heat-like repeat family member 7	chr1	+	Multiple_Complex	54641740	54742657	10	1p32.3	RefSeq	Homo sapiens maestro heat-like repeat family member 7 (MROH7), transcript variant 1, mRNA.	0	NM_001039464	Q68CQ1	NM_001039464	Hs.412482	blood| bone| bone marrow| brain| cervix| connective tissue| eye| heart| intestine| kidney| liver| lung| lymph node| mammary gland| muscle| ovary| pancreas| parathyroid| placenta| prostate| stomach| testis| thymus| thyroid| tonsil| trachea| uterus| bladder carcinoma| cervical tumor| chondrosarcoma| colorectal tumor| gastrointestinal tumor| germ cell tumor| glioma| head and neck tumor| leukemia| li…					NM_001039464	GO:0005615	extracellular space	inferred from direct assay	ENST00000339553	GO:0005488	binding	inferred from electronic annotation								main	Multiple_Complex
TC0100008410.hg.1	LEXM	163747	NM_001110533	1.04624	4.47208	4.43959	4.50481	lymphocyte expansion molecule	chr1	+	Coding	54806063	54842264	10	1p32.3	RefSeq	Homo sapiens lymphocyte expansion molecule (LEXM), transcript variant 2, mRNA.	0	NM_001110533	Q3ZCV2	NM_001110533	Hs.376018	bone| intestine| testis| chondrosarcoma| normal| adult	NM_001110533	GO:0035740	CD8-positive, alpha-beta T cell proliferation	inferred from direct assay	NM_001110533	GO:0005739	mitochondrion	inferred from sequence or structural similarity												main	Coding
TC0100008411.hg.1	RP11-67L3.5		ENST00000415336.1	-1.36773	3.19624	3.4301	2.97832		chr1	+	Multiple_Complex	54886875	54889273	10		lncRNAWiki	N/A	0																									main	Multiple_Complex
TC0100008414.hg.1	TMEM61	199964	NM_182532	1.40746	6.92126	6.6791	7.17219	transmembrane protein 61	chr1	+	Coding	54980664	54992293	10	1p32.3	RefSeq	Homo sapiens transmembrane protein 61 (TMEM61), mRNA.	0	NM_182532	Q8N0U2	NM_182532	Hs.663950	brain| connective tissue| kidney| lung| mammary gland| pancreas| pituitary gland| prostate| uterus| breast (mammary gland) tumor| normal| pancreatic tumor| prostate cancer| soft tissue/muscle tissue tumor| uterine tumor| adult					NM_182532	GO:0016021	integral component of membrane	inferred from electronic annotation								ENST00000371268	Pfam	IPR028164	TMEM61 protein family	main	Coding
TC0100008416.hg.1	BSND	7809	NM_057176	1.04031	5.76753	5.7391	5.79611	barttin CLCNK-type chloride channel accessory beta subunit	chr1	+	Coding	54998933	55010883	10	1p32.1	RefSeq	Homo sapiens barttin CLCNK-type chloride channel accessory beta subunit (BSND), mRNA.	0	NM_057176	Q8WZ55	NM_057176	Hs.151291	kidney| normal| adult	NM_057176	GO:0034220	ion transmembrane transport	traceable author statement	NM_057176	GO:0005737	cytoplasm	inferred from electronic annotation	NM_057176	GO:0005254	chloride channel activity	inferred from sequence or structural similarity				ENST00000371265	Pfam	IPR029181	Barttin domain	main	Coding
TC0100008417.hg.1	PCSK9	255738	NM_174936	1.02333	6.86226	6.84565	6.87892	proprotein convertase subtilisin/kexin type 9	chr1	+	Multiple_Complex	55039476	55064853	10	1p32.3	RefSeq	Homo sapiens proprotein convertase subtilisin/kexin type 9 (PCSK9), transcript variant 1, mRNA.	0	NM_174936	Q8NBP7	NM_174936	Hs.18844	ascites| bone| brain| cervix| connective tissue| embryonic tissue| intestine| liver| mammary gland| mouth| ovary| pancreas| salivary gland| skin| stomach| testis| uterus| cervical tumor| chondrosarcoma| colorectal tumor| gastrointestinal tumor| germ cell tumor| head and neck tumor| leukemia| liver tumor| normal| pancreatic tumor| primitive neuroectodermal tumor of the CNS| soft tissue/muscle tiss…	NM_174936	GO:0001822	kidney development	inferred from sequence or structural similarity	NM_174936	GO:0005615	extracellular space	inferred from direct assay	NM_174936	GO:0004252	serine-type endopeptidase activity	inferred from direct assay				ENST00000302118	Pfam	IPR000209	Peptidase S8/S53 domain	main	Multiple_Complex
TC0100008450.hg.1	PRKAA2	5563	NM_006252	1.09547	6.17102	6.1056	6.23715	protein kinase, AMP-activated, alpha 2 catalytic subunit	chr1	+	Multiple_Complex	56645317	56715335	10	1p31	RefSeq	Homo sapiens protein kinase, AMP-activated, alpha 2 catalytic subunit (PRKAA2), mRNA.	0	NM_006252	P54646	NM_006252	Hs.437039	brain| ear| embryonic tissue| eye| heart| intestine| kidney| liver| lung| muscle| ovary| pancreas| parathyroid| prostate| testis| thymus| uterus| germ cell tumor| kidney tumor| lung tumor| normal| ovarian tumor| pancreatic tumor| prostate cancer| retinoblastoma| uterine tumor| blastocyst| fetus| adult					NM_006252	GO:0005654	nucleoplasm	not recorded	NM_006252	GO:0003682	chromatin binding	inferred from sequence or structural similarity	NM_006252	GenMAPP	Fatty_Acid_Synthesis	ENST00000371244	Pfam	IPR000719	Protein kinase domain	main	Multiple_Complex
TC0100008454.hg.1	C8A	731	NM_000562	1.19578	3.09978	2.97349	3.23144	complement component 8, alpha polypeptide	chr1	+	Coding	56854770	56918221	10	1p32	RefSeq	Homo sapiens complement component 8, alpha polypeptide (C8A), mRNA.	0	NM_000562	P07357	NM_000562	Hs.93210	blood| liver| lung| spleen| leukemia| liver tumor| normal| fetus| adult	NM_000562	GO:0006955	immune response	traceable author statement	NM_000562	GO:0005576	extracellular region	traceable author statement	NM_000562	GO:0001848	complement binding	inferred from electronic annotation	NM_000562	GenMAPP	Complement_Activation_Classical	ENST00000361249	Pfam	IPR000884	Thrombospondin type-1 (TSP1) repeat	main	Coding
TC0100008496.hg.1	FGGY	55277	NM_001113411	1.06682	5.9669	5.92042	6.01374	FGGY carbohydrate kinase domain containing	chr1	+	Multiple_Complex	59296638	59767675	10	1p32.1	RefSeq	Homo sapiens FGGY carbohydrate kinase domain containing (FGGY), transcript variant 1, mRNA.	0	NM_001113411	Q96C11	NM_001113411	Hs.444301	adipose tissue| ascites| bladder| blood| bone| bone marrow| brain| cervix| connective tissue| embryonic tissue| eye| heart| intestine| kidney| liver| lung| lymph node| mammary gland| muscle| nerve| ovary| pancreas| pharynx| placenta| skin| stomach| testis| thymus| uterus| bladder carcinoma| breast (mammary gland) tumor| cervical tumor| chondrosarcoma| gastrointestinal tumor| germ cell tumor| glio…	NM_001113411	GO:0046835	carbohydrate phosphorylation	not recorded	NM_001113411	GO:0005737	cytoplasm	not recorded	NM_001113411	GO:0016301	kinase activity	inferred from electronic annotation				ENST00000303721	Pfam	IPR018484	Carbohydrate kinase, FGGY, N-terminal	main	Multiple_Complex
TC0100008503.hg.1	HOOK1	51361	NM_015888	-2.03249	6.64821	7.17949	6.15624	hook microtubule-tethering protein 1	chr1	+	Multiple_Complex	59814786	59876378	10	1p32.1	RefSeq	Homo sapiens hook microtubule-tethering protein 1 (HOOK1), mRNA.	0	NM_015888	Q9UJC3	NM_015888	Hs.378836	adrenal gland| ascites| bladder| blood| brain| cervix| embryonic tissue| eye| intestine| kidney| liver| lung| mammary gland| muscle| ovary| pancreas| parathyroid| pituitary gland| placenta| prostate| spleen| stomach| testis| thymus| trachea| uterus| vascular|adrenal tumor| breast (mammary gland) tumor| cervical tumor| colorectal tumor| gastrointestinal tumor| germ cell tumor| head and neck tumor|…	NM_015888	GO:0007032	endosome organization	inferred from mutant phenotype	NM_015888	GO:0005874	microtubule	inferred from electronic annotation	NM_015888	GO:0003779	actin binding	inferred from electronic annotation				ENST00000371208	Pfam	IPR008636	Hook-related protein family	main	Multiple_Complex
TC0100008517.hg.1	NFIA	4774	NM_001134673	-1.94639	6.43853	6.93683	5.97603	nuclear factor I/A	chr1	+	Multiple_Complex	60865259	61462793	10	1p31.3-p31.2	RefSeq	Homo sapiens nuclear factor I/A (NFIA), transcript variant 1, mRNA.	0	NM_001134673	Q12857	NM_001134673	Hs.744898	adipose tissue| adrenal gland| ascites| bladder| blood| bone| bone marrow| brain| cervix| connective tissue| ear| embryonic tissue| eye| heart| intestine| kidney| larynx| liver| lung| lymph node| mammary gland| mouth| muscle| nerve| ovary| pancreas| pharynx| pituitary gland| placenta| prostate| skin| spleen| stomach| testis| thymus| thyroid| trachea| uterus| vascular|adrenal tumor| breast (mammar…					NM_001134673	GO:0005634	nucleus	inferred from direct assay	NM_001134673	GO:0000978	RNA polymerase II core promoter proximal region sequence-specific DNA binding	inferred from direct assay				ENST00000357977	Pfam	IPR000647	CTF transcription factor/nuclear factor 1	main	Multiple_Complex
TC0100008536.hg.1	INADL	10207	NM_176877	-1.84733	7.09826	7.55477	6.66933	InaD-like (Drosophila)	chr1	+	Multiple_Complex	61742477	62163920	10	1p31.3	RefSeq	Homo sapiens InaD-like (Drosophila) (INADL), mRNA.	0	NM_176877	Q8NI35	NM_176877	Hs.478125	adipose tissue| bladder| blood| brain| connective tissue| embryonic tissue| eye| intestine| kidney| larynx| liver| lung| mammary gland| mouth| muscle| ovary| pancreas| parathyroid| prostate| skin| testis| trachea| uterus| vascular| breast (mammary gland) tumor| chondrosarcoma| colorectal tumor| germ cell tumor| head and neck tumor| leukemia| liver tumor| non-neoplasia| normal| ovarian tumor| pros…	NM_176877	GO:0034329	cell junction assembly	traceable author statement	NM_176877	GO:0005886	plasma membrane	traceable author statement	NM_176877	GO:0005515	protein binding	inferred from physical interaction				ENST00000307297	Pfam	IPR001478	PDZ domain	main	Multiple_Complex
TC0100008549.hg.1	L1TD1	54596	NM_001164835	-3.46023	9.69321	10.6299	8.83905	LINE-1 type transposase domain containing 1	chr1	+	Multiple_Complex	62194802	62212329	10	1p31.3	RefSeq	Homo sapiens LINE-1 type transposase domain containing 1 (L1TD1), transcript variant 1, mRNA.	0	NM_001164835	Q5T7N2	NM_001164835	Hs.685462	blood| connective tissue| embryonic tissue| lung| placenta| testis| germ cell tumor| leukemia| non-neoplasia| normal|embryoid body| blastocyst| fetus| adult																ENST00000498273	Pfam	IPR004244	Transposase, L1	main	Multiple_Complex
TC0100008554.hg.1	USP1	7398	NM_001017415	-1.05851	9.08862	9.12973	9.0477	ubiquitin specific peptidase 1	chr1	+	Multiple_Complex	62436297	62451804	10	1p31.3	RefSeq	Homo sapiens ubiquitin specific peptidase 1 (USP1), transcript variant 2, mRNA.	0	NM_001017415	O94782	NM_001017415	Hs.35086	adrenal gland| ascites| bladder| blood| bone| bone marrow| brain| cervix| connective tissue| embryonic tissue| esophagus| eye| heart| intestine| kidney| liver| lung| lymph| lymph node| mammary gland| mouth| muscle| nerve| ovary| pancreas| pharynx| placenta| prostate| skin| spleen| stomach| testis| thymus| thyroid| tonsil| trachea| uterus| vascular|adrenal tumor| bladder carcinoma| breast (mammary…	NM_001017415	GO:0001501	skeletal system development	inferred from electronic annotation	NM_001017415	GO:0005634	nucleus	inferred from direct assay	NM_001017415	GO:0004197	cysteine-type endopeptidase activity	traceable author statement				ENST00000339950	Pfam	IPR001394	Peptidase C19, ubiquitin carboxyl-terminal hydrolase	main	Multiple_Complex
TC0100008559.hg.1	ANGPTL3	27329	NM_014495	1.23697	3.39734	3.2474	3.55421	angiopoietin like 3	chr1	+	Multiple_Complex	62597487	62606305	10	1p31.3	RefSeq	Homo sapiens angiopoietin-like 3 (ANGPTL3), mRNA.	0	NM_014495	Q9Y5C1	NM_014495	Hs.209153	brain| kidney| liver| lung| mammary gland| muscle| nerve| pancreas| liver tumor| normal| fetus| adult	NM_014495	GO:0006071	glycerol metabolic process	inferred from direct assay	NM_014495	GO:0005615	extracellular space	inferred from direct assay	NM_014495	GO:0004857	enzyme inhibitor activity	inferred from sequence or structural similarity				ENST00000371129	Pfam	IPR002181	Fibrinogen, alpha/beta/gamma chain, C-terminal globular domain	main	Multiple_Complex
TC0100008564.hg.1	ATG4C	84938	NM_032852	-1.37062	6.54031	6.77168	6.31685	autophagy related 4C, cysteine peptidase	chr1	+	Multiple_Complex	62784106	62865513	10	1p31.3	RefSeq	Homo sapiens autophagy related 4C, cysteine peptidase (ATG4C), transcript variant 1, mRNA.	0	NM_032852	Q96DT6	NM_032852	Hs.7353	adrenal gland| blood| bone| bone marrow| brain| cervix| connective tissue| embryonic tissue| eye| intestine| kidney| liver| lung| lymph node| mammary gland| mouth| muscle| nerve| ovary| pancreas| placenta| salivary gland| skin| stomach| testis| thymus| trachea| uterus| vascular| breast (mammary gland) tumor| cervical tumor| chondrosarcoma| gastrointestinal tumor| germ cell tumor| glioma| head and…	NM_032852	GO:0000045	autophagosome assembly	inferred from genetic interaction	NM_032852	GO:0005576	extracellular region	inferred from direct assay	NM_032852	GO:0004197	cysteine-type endopeptidase activity	inferred from mutant phenotype				ENST00000317868	Pfam	IPR005078	Peptidase C54	main	Multiple_Complex
TC0100008582.hg.1	FOXD3	27022	NM_012183	1.14407	6.31874	6.2224	6.41658	forkhead box D3	chr1	+	Multiple_Complex	63323041	63325126	10	1p31.3	RefSeq	Homo sapiens forkhead box D3 (FOXD3), mRNA.	0	NM_012183	Q9UJU5	NM_012183	Hs.546573	ear| eye| heart| intestine| kidney| testis| germ cell tumor| non-neoplasia| normal| fetus	NM_012183	GO:0000122	negative regulation of transcription from RNA polymerase II promoter	inferred from direct assay	NM_012183	GO:0000790	nuclear chromatin	inferred from direct assay	NM_012183	GO:0000977	RNA polymerase II regulatory region sequence-specific DNA binding	inferred from direct assay				ENST00000371116	Pfam	IPR001766	Fork head domain	main	Multiple_Complex
TC0100008584.hg.1	ALG6	29929	NM_013339	-1.05763	6.69014	6.73068	6.64984	ALG6, alpha-1,3-glucosyltransferase	chr1	+	Multiple_Complex	63367590	63438562	10	1p31.3	RefSeq	Homo sapiens ALG6, alpha-1,3-glucosyltransferase (ALG6), mRNA.	0	NM_013339	Q9Y672	NM_013339	Hs.258501	bladder| blood| brain| cervix| connective tissue| ear| embryonic tissue| eye| intestine| kidney| liver| lung| lymph node| mammary gland| muscle| ovary| pancreas| parathyroid| pharynx| placenta| prostate| skin| stomach| testis| thymus| trachea| uterus| bladder carcinoma| cervical tumor| gastrointestinal tumor| germ cell tumor| glioma| kidney tumor| leukemia| liver tumor| lymphoma| non-neoplasia| n…	NM_013339	GO:0006487	protein N-linked glycosylation	inferred from direct assay	NM_013339	GO:0005789	endoplasmic reticulum membrane	not recorded	NM_013339	GO:0042281	dolichyl pyrophosphate Man9GlcNAc2 alpha-1,3-glucosyltransferase activity	not recorded	NM_013339	GenMAPP	GPCRDB_Other	ENST00000263440	Pfam	IPR004856	Glycosyl transferase, ALG6/ALG8	main	Multiple_Complex
TC0100008588.hg.1	EFCAB7	84455	NM_032437	1.42764	4.35545	4.1062	4.61983	EF-hand calcium binding domain 7	chr1	+	Multiple_Complex	63523301	63572693	10	1p31.3	RefSeq	Homo sapiens EF-hand calcium binding domain 7 (EFCAB7), mRNA.	0	NM_032437	A8K855	NM_032437	Hs.652324	bone| bone marrow| brain| cervix| connective tissue| embryonic tissue| esophagus| eye| intestine| kidney| liver| lung| lymph node| mammary gland| muscle| nerve| pancreas| pharynx| pituitary gland| placenta| skin| testis| thyroid| uterus| vascular| chondrosarcoma| colorectal tumor| esophageal tumor| germ cell tumor| glioma| head and neck tumor| kidney tumor| leukemia| liver tumor| normal| pancreat…					NM_032437	GO:0072372	primary cilium	traceable author statement	NM_032437	GO:0005509	calcium ion binding	inferred from electronic annotation				ENST00000371088	Pfam	IPR002048	EF-hand domain	main	Multiple_Complex
TC0100008591.hg.1	PGM1	5236	NM_001172818	-1.92099	7.81834	8.30343	7.36158	phosphoglucomutase 1	chr1	+	Multiple_Complex	63593276	63660246	10	1p31	RefSeq	Homo sapiens phosphoglucomutase 1 (PGM1), transcript variant 2, mRNA.	0	NM_001172818	P36871	NM_001172818	Hs.1869	adipose tissue| adrenal gland| ascites| bladder| blood| bone| bone marrow| brain| cervix| connective tissue| ear| embryonic tissue| esophagus| eye| heart| intestine| kidney| larynx| liver| lung| lymph| lymph node| mammary gland| mouth| muscle| nerve| ovary| pancreas| parathyroid| pharynx| placenta| prostate| salivary gland| skin| spleen| stomach| testis| thymus| thyroid| tonsil| trachea| umbilica…	NM_001172818	GO:0005975	carbohydrate metabolic process	traceable author statement	NM_001172818	GO:0005737	cytoplasm	non-traceable author statement	NM_001172818	GO:0000287	magnesium ion binding	inferred from electronic annotation	NM_001172818	GenMAPP	Glycogen_Metabolism	ENST00000371083	Pfam	IPR005843	Alpha-D-phosphohexomutase, C-terminal	main	Multiple_Complex
TC0100008594.hg.1	ROR1	4919	NM_001083592	1.10999	11.2716	11.1966	11.3471	receptor tyrosine kinase-like orphan receptor 1	chr1	+	Multiple_Complex	63774019	64181498	10	1p31.3	RefSeq	Homo sapiens receptor tyrosine kinase-like orphan receptor 1 (ROR1), transcript variant 2, mRNA.	0	NM_001083592	Q01973	NM_001083592	Hs.128753	adipose tissue| blood| bone| brain| connective tissue| ear| embryonic tissue| eye| heart| intestine| kidney| larynx| lung| lymph node| mammary gland| muscle| nerve| ovary| pancreas| placenta| prostate| skin| stomach| testis| thyroid| vascular| chondrosarcoma| colorectal tumor| gastrointestinal tumor| germ cell tumor| glioma| head and neck tumor| kidney tumor| leukemia| lung tumor| normal| ovarian…	NM_001083592	GO:0007169	transmembrane receptor protein tyrosine kinase signaling pathway	inferred from electronic annotation	NM_001083592	GO:0005737	cytoplasm	traceable author statement	NM_001083592	GO:0004714	transmembrane receptor protein tyrosine kinase activity	traceable author statement	NM_001083592	GenMAPP	Nuclear_Receptors	ENST00000371079	Pfam	IPR000001	Kringle	main	Multiple_Complex
TC0100008599.hg.1	UBE2U	148581	NM_152489	1.55223	2.71915	2.42041	3.05475	ubiquitin-conjugating enzyme E2U (putative)	chr1	+	Multiple_Complex	64203627	64267368	10	1p31.3	RefSeq	Homo sapiens ubiquitin-conjugating enzyme E2U (putative) (UBE2U), mRNA.	0	NM_152489	Q5VVX9	NM_152489	Hs.388746	bladder| brain| kidney| placenta| testis| normal| fetus| adult	NM_152489	GO:0000209	protein polyubiquitination	not recorded	NM_152489	GO:0000790	nuclear chromatin	not recorded	NM_152489	GO:0005515	protein binding	inferred from physical interaction				ENST00000371076	Pfam	IPR000608	Ubiquitin-conjugating enzyme E2	main	Multiple_Complex
TC0100008602.hg.1	CACHD1	57685	NM_001293274	1.10477	9.91625	9.84464	9.98839	cache domain containing 1	chr1	+	Multiple_Complex	64470792	64693058	10	1p31.3	RefSeq	Homo sapiens cache domain containing 1 (CACHD1), transcript variant 2, mRNA.	0	NM_001293274	Q5VU97	NM_001293274	Hs.443891	adrenal gland| bone| brain| connective tissue| embryonic tissue| eye| heart| intestine| kidney| liver| lung| lymph node| mammary gland| mouth| muscle| pancreas| parathyroid| pharynx| placenta| prostate| skin| spleen| stomach| testis| thymus| thyroid| trachea| uterus|adrenal tumor| bladder carcinoma| breast (mammary gland) tumor| chondrosarcoma| colorectal tumor| gastrointestinal tumor| germ cell …	NM_001293274	GO:0006816	calcium ion transport	inferred from electronic annotation	NM_001293274	GO:0016021	integral component of membrane	inferred from electronic annotation								ENST00000290039	Pfam	IPR004010	Cache domain	main	Multiple_Complex
TC0100008607.hg.1	RAVER2	55225	NM_018211	-1.38491	8.38915	8.62733	8.15754	ribonucleoprotein, PTB-binding 2	chr1	+	Multiple_Complex	64745095	65202396	10	1p31.3	RefSeq	Homo sapiens ribonucleoprotein, PTB-binding 2 (RAVER2), mRNA.	0	NM_018211	Q9HCJ3	NM_018211	Hs.591443	adrenal gland| bone| bone marrow| brain| cervix| ear| embryonic tissue| esophagus| eye| heart| intestine| kidney| liver| lung| mammary gland| mouth| muscle| pancreas| placenta| prostate| skin| stomach| testis| thymus| trachea| uterus|adrenal tumor| breast (mammary gland) tumor| cervical tumor| chondrosarcoma| colorectal tumor| esophageal tumor| gastrointestinal tumor| germ cell tumor| head and ne…	NM_018211	GO:0000398	mRNA splicing, via spliceosome	not recorded	NM_018211	GO:0005634	nucleus	not recorded	NM_018211	GO:0000166	nucleotide binding	inferred from electronic annotation				ENST00000294428	Pfam	IPR000504	RNA recognition motif domain	main	Multiple_Complex
TC0100008618.hg.1	AK4	205	NM_001005353	-7.0254	7.71125	9.24472	6.43214	adenylate kinase 4	chr1	+	Multiple_Complex	65147549	65232145	10	1p31.3	RefSeq	Homo sapiens adenylate kinase 4 (AK4), transcript variant 1, mRNA.	0	NM_001005353	P27144	NM_001005353	Hs.10862	adipose tissue| ascites| blood| bone| bone marrow| brain| cervix| connective tissue| ear| embryonic tissue| eye| heart| intestine| kidney| liver| lung| lymph| mammary gland| mouth| muscle| ovary| pancreas| placenta| prostate| salivary gland| skin| stomach| testis| trachea| uterus| vascular| bladder carcinoma| breast (mammary gland) tumor| cervical tumor| chondrosarcoma| colorectal tumor| gastroin…					NM_001005353	GO:0005739	mitochondrion	inferred from direct assay	NM_001005353	GO:0004017	adenylate kinase activity	inferred from direct assay	NM_013410	HumanCyc	P1-PWY	ENST00000327299	Pfam	IPR007862	Adenylate kinase, active site lid domain	main	Multiple_Complex
TC0100008620.hg.1	DNAJC6	9829	NM_001256864	1	3.93115	3.93115	3.93115	DnaJ (Hsp40) homolog, subfamily C, member 6	chr1	+	Multiple_Complex	65248219	65416006	10	1p31.3	RefSeq	Homo sapiens DnaJ (Hsp40) homolog, subfamily C, member 6 (DNAJC6), transcript variant 1, mRNA.	0	NM_001256864	O75061	NM_001256864	Hs.647643	bone marrow| brain| embryonic tissue| eye| heart| intestine| kidney| liver| lung| lymph| mammary gland| muscle| nerve| pancreas| pituitary gland| placenta| skin| testis| breast (mammary gland) tumor| colorectal tumor| germ cell tumor| glioma| kidney tumor| lung tumor| lymphoma| non-neoplasia| normal| ovarian tumor|embryoid body| fetus| juvenile| adult	NM_001256864	GO:0006892	post-Golgi vesicle-mediated transport	traceable author statement	NM_001256864	GO:0005829	cytosol	traceable author statement	NM_001256864	GO:0004725	protein tyrosine phosphatase activity	inferred from electronic annotation				ENST00000263441	Pfam	IPR001623	DnaJ domain	main	Multiple_Complex
TC0100008621.hg.1	LEPR	3953	NM_001003679	1.56859	5.97832	5.6624	6.31187	leptin receptor	chr1	+	Multiple_Complex	65420448	65641615	10	1p31	RefSeq	Homo sapiens leptin receptor (LEPR), transcript variant 3, mRNA.	0	NM_001003679	P48357	NM_001003679	Hs.723178	adipose tissue| adrenal gland| bone| bone marrow| brain| cervix| connective tissue| embryonic tissue| eye| heart| intestine| kidney| liver| lung| mouth| muscle| nerve| pancreas| placenta| prostate| skin| stomach| testis| thymus| trachea| uterus| vascular| cervical tumor| chondrosarcoma| gastrointestinal tumor| germ cell tumor| head and neck tumor| kidney tumor| leukemia| liver tumor| normal| panc…	NM_001003679	GO:0006112	energy reserve metabolic process	traceable author statement	NM_001003679	GO:0005576	extracellular region	inferred from electronic annotation	NM_001003679	GO:0004888	transmembrane signaling receptor activity	traceable author statement				ENST00000344610	Pfam	IPR010457	Immunoglobulin C2-set-like, ligand-binding	main	Multiple_Complex
TC0100008622.hg.1	boyboy		boyboy.aAug10	1.24499	3.09963	2.94559	3.26172	Transcript Identified by AceView	chr1	+	NonCoding	65486391	65498770	10		Ace View	Transcript Identified by AceView	0																									main	NonCoding
TC0100008625.hg.1	PDE4B	5142	NM_001037339	1.39232	3.6454	3.41447	3.89196	phosphodiesterase 4B, cAMP-specific	chr1	+	Multiple_Complex	65792510	66374579	10	1p31	RefSeq	Homo sapiens phosphodiesterase 4B, cAMP-specific (PDE4B), transcript variant b, mRNA.	0	NM_001037339	Q07343	NM_001037339	Hs.198072	adipose tissue| ascites| bladder| blood| bone| brain| connective tissue| embryonic tissue| eye| heart| intestine| kidney| liver| lung| lymph node| mammary gland| mouth| muscle| pancreas| pharynx| placenta| prostate| skin| stomach| testis| thymus| thyroid| trachea| umbilical cord| uterus| vascular| bladder carcinoma| breast (mammary gland) tumor| chondrosarcoma| colorectal tumor| gastrointestinal …													NM_001037339	GenMAPP	G_Protein_Signaling	ENST00000329654	Pfam	IPR002073	3'5'-cyclic nucleotide phosphodiesterase, catalytic domain	main	Multiple_Complex
TC0100008631.hg.1	SGIP1	84251	NM_001308203	1.42515	4.77266	4.52394	5.03505	SH3-domain GRB2-like (endophilin) interacting protein 1	chr1	+	Multiple_Complex	66533383	66751139	10	1p31.3	RefSeq	Homo sapiens SH3-domain GRB2-like (endophilin) interacting protein 1 (SGIP1), transcript variant 2, mRNA.	0	NM_001308203	Q9BQI5	NM_001308203	Hs.132121	blood| brain| connective tissue| embryonic tissue| eye| intestine| kidney| larynx| liver| lung| muscle| nerve| ovary| pancreas| pituitary gland| skin| testis| thyroid| trachea| umbilical cord| uterus| vascular| chondrosarcoma| germ cell tumor| head and neck tumor| kidney tumor| leukemia| non-neoplasia| normal| pancreatic tumor| primitive neuroectodermal tumor of the CNS| retinoblastoma| soft tiss…	NM_001308203	GO:0006897	endocytosis	inferred from electronic annotation	NM_001308203	GO:0005737	cytoplasm	inferred from direct assay	NM_001308203	GO:0005515	protein binding	inferred from physical interaction				ENST00000237247	Pfam	IPR018808	Muniscin C-terminal	main	Multiple_Complex
TC0100008637.hg.1	TCTEX1D1	200132	NM_152665	-1.14669	2.33861	2.43943	2.24195	Tctex1 domain containing 1	chr1	+	Multiple_Complex	66752457	66779047	10	1p31.3	RefSeq	Homo sapiens Tctex1 domain containing 1 (TCTEX1D1), mRNA.	0	NM_152665	Q8N7M0	NM_152665	Hs.479226	brain| heart| liver| lung| placenta| skin| vascular| glioma| non-neoplasia| normal| skin tumor| fetus| neonate| adult									NM_152665	GO:0005515	protein binding	inferred from physical interaction				ENST00000282670	Pfam	IPR005334	Tctex-1	main	Multiple_Complex
TC0100008641.hg.1	MIER1	57708	NM_001077700	1.07596	7.47675	7.42412	7.52975	mesoderm induction early response 1, transcriptional regulator	chr1	+	Multiple_Complex	66924895	66988619	10	1p31.3	RefSeq	Homo sapiens mesoderm induction early response 1, transcriptional regulator (MIER1), transcript variant 2, mRNA.	0	NM_001077700	Q8N108	NM_001077700	Hs.605432	bladder| blood| bone| bone marrow| brain| connective tissue| embryonic tissue| eye| heart| intestine| kidney| liver| lung| lymph node| mammary gland| mouth| muscle| nerve| ovary| pancreas| pharynx| placenta| prostate| skin| stomach| testis| thymus| thyroid| trachea| uterus| vascular| bladder carcinoma| breast (mammary gland) tumor| colorectal tumor| gastrointestinal tumor| germ cell tumor| glioma…	NM_001077700	GO:0006351	transcription, DNA-templated	inferred from electronic annotation	NM_001077700	GO:0005654	nucleoplasm	inferred from direct assay	NM_001077700	GO:0003677	DNA binding	inferred from electronic annotation				ENST00000355356	Pfam	IPR000949	ELM2 domain	main	Multiple_Complex
TC0100008648.hg.1	IL23R	149233	NM_144701	-1.28628	2.20244	2.39151	2.02831	interleukin 23 receptor	chr1	+	Multiple_Complex	67166400	67259979	10	1p31.3	RefSeq	Homo sapiens interleukin 23 receptor (IL23R), mRNA.	0	NM_144701	Q5VWK5	NM_144701	Hs.677426	bone marrow| pharynx| skin| testis| leukemia| normal| skin tumor| adult	NM_144701	GO:0001916	positive regulation of T cell mediated cytotoxicity	inferred from sequence or structural similarity	NM_144701	GO:0043235	receptor complex	inferred from direct assay	NM_144701	GO:0005143	interleukin-12 receptor binding	inferred from physical interaction								main	Multiple_Complex
TC0100008653.hg.1	IL12RB2	3595	NM_001258214	1.28869	5.66498	5.48498	5.85089	interleukin 12 receptor, beta 2	chr1	+	Multiple_Complex	67307364	67396900	10	1p31.3-p31.2	RefSeq	Homo sapiens interleukin 12 receptor, beta 2 (IL12RB2), transcript variant 2, mRNA.	0	NM_001258214	Q99665	NM_001258214	Hs.479347	blood| brain| connective tissue| embryonic tissue| liver| skin| thymus| trachea| uterus| germ cell tumor| normal| skin tumor| soft tissue/muscle tissue tumor|embryoid body| fetus| adult	NM_001258214	GO:0007166	cell surface receptor signaling pathway	traceable author statement	NM_001258214	GO:0005887	integral component of plasma membrane	traceable author statement	NM_001258214	GO:0004896	cytokine receptor activity	traceable author statement				ENST00000262345	Pfam	IPR003961	Fibronectin type III	main	Multiple_Complex
TC0100008664.hg.1	GADD45A	1647	NM_001199741	1.84317	7.29448	6.86671	7.7489	growth arrest and DNA-damage-inducible, alpha	chr1	+	Multiple_Complex	67685061	67688338	10	1p31.2	RefSeq	Homo sapiens growth arrest and DNA-damage-inducible, alpha (GADD45A), transcript variant 2, mRNA.	0	NM_001199741	P24522	NM_001199741	Hs.80409	bladder| blood| bone| brain| cervix| connective tissue| embryonic tissue| eye| intestine| kidney| liver| lung| lymph| lymph node| mammary gland| muscle| ovary| pancreas| parathyroid| pharynx| placenta| prostate| skin| stomach| testis| thymus| thyroid| umbilical cord| uterus| vascular| breast (mammary gland) tumor| chondrosarcoma| colorectal tumor| gastrointestinal tumor| germ cell tumor| glioma| …	NM_001199741	GO:0000079	regulation of cyclin-dependent protein serine/threonine kinase activity	traceable author statement	NM_001199741	GO:0005634	nucleus	inferred from direct assay	NM_001199741	GO:0001047	core promoter binding	inferred from electronic annotation	NM_001199741	GenMAPP	Cell_cycle_KEGG	ENST00000370985	Pfam	IPR004038	Ribosomal protein L7Ae/L30e/S12e/Gadd45	main	Multiple_Complex
TC0100008686.hg.1	LRRC7	57554	NM_020794	1.04956	2.63674	2.60208	2.67186	leucine rich repeat containing 7	chr1	+	Multiple_Complex	69568398	70151945	10	1p31.1	RefSeq	Homo sapiens leucine rich repeat containing 7 (LRRC7), mRNA.	0	NM_020794	Q96NW7	NM_020794	Hs.479658	brain| connective tissue| embryonic tissue| kidney| liver| muscle| prostate| testis| germ cell tumor| glioma| kidney tumor| normal| prostate cancer| soft tissue/muscle tissue tumor|embryoid body| fetus| adult					NM_020794	GO:0005737	cytoplasm	inferred from electronic annotation	NM_020794	GO:0005515	protein binding	inferred from physical interaction				ENST00000035383	Pfam	IPR001478	PDZ domain	main	Multiple_Complex
TC0100008692.hg.1	SRSF11	9295	NM_001190987	-1.00123	9.75048	9.75137	9.7496	serine/arginine-rich splicing factor 11	chr1	+	Multiple_Complex	70205682	70253052	10	1p31	RefSeq	Homo sapiens serine/arginine-rich splicing factor 11 (SRSF11), transcript variant 2, mRNA.	0	NM_001190987	Q05519								NM_001190987	GO:0005634	nucleus	traceable author statement	NM_001190987	GO:0000166	nucleotide binding	inferred from electronic annotation				ENST00000370950	Pfam	IPR000504	RNA recognition motif domain	main	Multiple_Complex
TC0100008696.hg.1	HHLA3	11147	NM_001031693	1.1742	6.54786	6.43304	6.66472	HERV-H LTR-associating 3	chr1	+	Multiple_Complex	70354805	70385339	10	1p31.1	RefSeq	Homo sapiens HERV-H LTR-associating 3 (HHLA3), transcript variant 1, mRNA.	0	NM_001031693	Q9XRX5	NM_001031693	Hs.142245	bone marrow| brain| eye| liver| mammary gland| ovary| pancreas| placenta| prostate| salivary gland| skin| testis| germ cell tumor| head and neck tumor| leukemia| liver tumor| normal| ovarian tumor| pancreatic tumor| primitive neuroectodermal tumor of the CNS| prostate cancer| fetus| adult									NM_001031693	GO:0005515	protein binding	inferred from physical interaction								main	Multiple_Complex
TC0100008697.hg.1	CTH	1491	NM_001190463	-1.32978	6.25321	6.46218	6.05099	cystathionine gamma-lyase	chr1	+	Multiple_Complex	70411218	70439851	10	1p31.1	RefSeq	Homo sapiens cystathionine gamma-lyase (CTH), transcript variant 3, mRNA.	0	NM_001190463	P32929	NM_001190463	Hs.19904	adrenal gland| bladder| blood| bone| bone marrow| brain| connective tissue| embryonic tissue| eye| intestine| kidney| liver| lung| lymph node| muscle| ovary| pancreas| placenta| prostate| skin| testis| trachea| uterus| chondrosarcoma| germ cell tumor| glioma| leukemia| liver tumor| lung tumor| non-neoplasia| normal| ovarian tumor| pancreatic tumor| primitive neuroectodermal tumor of the CNS| pros…	NM_001190463	GO:0000096	sulfur amino acid metabolic process	traceable author statement	NM_001190463	GO:0005634	nucleus	inferred from direct assay	NM_001190463	GO:0004123	cystathionine gamma-lyase activity	inferred from direct assay	NM_001902	HumanCyc	HOMOCYSDEGR-PWY	ENST00000346806	Pfam	IPR000277	Cys/Met metabolism, pyridoxal phosphate-dependent enzyme	main	Multiple_Complex
TC0100008752.hg.1	TYW3	127253	NM_001162916	-1.2692	7.91802	8.09185	7.74793	tRNA-yW synthesizing protein 3 homolog (S. cerevisiae)	chr1	+	Multiple_Complex	74733152	74766678	10	1p31.1	RefSeq	Homo sapiens tRNA-yW synthesizing protein 3 homolog (S. cerevisiae) (TYW3), transcript variant 2, mRNA.	0	NM_001162916	Q6IPR3	NM_001162916	Hs.348411	adipose tissue| adrenal gland| ascites| blood| bone| bone marrow| brain| cervix| connective tissue| embryonic tissue| eye| intestine| kidney| liver| lung| lymph| lymph node| mammary gland| mouth| muscle| nerve| ovary| pancreas| pituitary gland| placenta| skin| stomach| testis| thymus| thyroid| trachea| uterus|adrenal tumor| bladder carcinoma| breast (mammary gland) tumor| cervical tumor| chondros…	NM_001162916	GO:0006400	tRNA modification	traceable author statement					NM_001162916	GO:0008168	methyltransferase activity	inferred from electronic annotation				ENST00000370867	Pfam	IPR003827	tRNA wybutosine-synthesizing protein	main	Multiple_Complex
TC0100008757.hg.1	LHX8	431707	NM_001001933	-1.76646	4.97019	5.39754	4.57668	LIM homeobox 8	chr1	+	Multiple_Complex	75128434	75161533	10	1p31.1	RefSeq	Homo sapiens LIM homeobox 8 (LHX8), transcript variant 1, mRNA.	0	NM_001001933	Q68G74	NM_001001933	Hs.403934	brain| connective tissue| embryonic tissue| pancreas| skin| testis| non-neoplasia| normal| pancreatic tumor| skin tumor| fetus	NM_001001933	GO:0006351	transcription, DNA-templated	inferred from electronic annotation	NM_001001933	GO:0001674	female germ cell nucleus	inferred from electronic annotation	NM_001001933	GO:0005515	protein binding	inferred from physical interaction				ENST00000294638	Pfam	IPR001356	Homeobox domain	main	Multiple_Complex
TC0100008772.hg.1	RABGGTB		hsa_circ_0092339	-1.23741	7.01906	7.1744	6.86708	Zhang2013 ALT_ACCEPTOR, ALT_DONOR, coding, INTERNAL, intronic best transcript NM_004582	chr1	+	NonCoding	75790758	75790977	6		circbase	Zhang2013 ALT_ACCEPTOR, ALT_DONOR, coding, INTERNAL, intronic best transcript NM_004582	0																									main	NonCoding
TC0100008773.hg.1	MSH4	4438	NM_002440	1.88803	2.55323	2.13562	3.0525	mutS homolog 4	chr1	+	Multiple_Complex	75795212	75913238	10	1p31	RefSeq	Homo sapiens mutS homolog 4 (MSH4), mRNA.	0	NM_002440	O15457	NM_002440	Hs.216639	connective tissue| mouth| testis| normal| soft tissue/muscle tissue tumor| fetus| adult	NM_002440	GO:0000710	meiotic mismatch repair	not recorded	NM_002440	GO:0000228	nuclear chromosome	not recorded	NM_002440	GO:0003677	DNA binding	traceable author statement				ENST00000263187	Pfam	IPR000432	DNA mismatch repair protein MutS, C-terminal	main	Multiple_Complex
TC0100008779.hg.1	ST6GALNAC3	256435	NM_001160011	1.46383	7.85553	7.58546	8.13521	ST6 (alpha-N-acetyl-neuraminyl-2,3-beta-galactosyl-1,3)-N-acetylgalactosaminide alpha-2,6-sialyltransferase 3	chr1	+	Multiple_Complex	76074704	76634601	10	1p31.1	RefSeq	Homo sapiens ST6 (alpha-N-acetyl-neuraminyl-2,3-beta-galactosyl-1, 3)-N-acetylgalactosaminide alpha-2,6-sialyltransferase 3 (ST6GALNAC3), transcript variant 2, mRNA.	0	NM_001160011	Q8NDV1	NM_001160011	Hs.337040	brain| connective tissue| embryonic tissue| intestine| kidney| liver| mammary gland| mouth| muscle| ovary| pituitary gland| placenta| skin| testis| thymus| thyroid| trachea| vascular| breast (mammary gland) tumor| chondrosarcoma| germ cell tumor| head and neck tumor| kidney tumor| liver tumor| non-neoplasia| normal| primitive neuroectodermal tumor of the CNS|embryoid body| fetus| infant| adult	NM_001160011	GO:0001574	ganglioside biosynthetic process	not recorded	NM_001160011	GO:0000139	Golgi membrane	traceable author statement	NM_001160011	GO:0001665	alpha-N-acetylgalactosaminide alpha-2,6-sialyltransferase activity	not recorded				ENST00000328299	Pfam	IPR001675	Glycosyl transferase family 29	main	Multiple_Complex
TC0100008787.hg.1	ST6GALNAC5	81849	NM_030965	1.48098	6.9043	6.62683	7.19338	ST6 (alpha-N-acetyl-neuraminyl-2,3-beta-galactosyl-1,3)-N-acetylgalactosaminide alpha-2,6-sialyltransferase 5	chr1	+	Multiple_Complex	76867441	77065711	10	1p31.1	RefSeq	Homo sapiens ST6 (alpha-N-acetyl-neuraminyl-2,3-beta-galactosyl-1, 3)-N-acetylgalactosaminide alpha-2,6-sialyltransferase 5 (ST6GALNAC5), mRNA.	0	NM_030965	Q9BVH7	NM_030965	Hs.303609	adrenal gland| bladder| brain| embryonic tissue| eye| intestine| kidney| lung| mammary gland| muscle| nerve| ovary| pancreas| pituitary gland| prostate| spleen| testis| trachea| vascular| bladder carcinoma| breast (mammary gland) tumor| germ cell tumor| kidney tumor| normal| ovarian tumor| pancreatic tumor| primitive neuroectodermal tumor of the CNS| retinoblastoma| soft tissue/muscle tissue tumo…	NM_030965	GO:0001574	ganglioside biosynthetic process	not recorded	NM_030965	GO:0000139	Golgi membrane	traceable author statement	NM_030965	GO:0001665	alpha-N-acetylgalactosaminide alpha-2,6-sialyltransferase activity	not recorded				ENST00000477717	Pfam	IPR001675	Glycosyl transferase family 29	main	Multiple_Complex
TC0100008797.hg.1	AK5	26289	NM_012093	-1.4372	4.40408	4.67347	4.15021	adenylate kinase 5	chr1	+	Multiple_Complex	77281977	77559969	10	1p31	RefSeq	Homo sapiens adenylate kinase 5 (AK5), transcript variant 2, mRNA.	0	NM_012093	Q9Y6K8	NM_012093	Hs.559718	adipose tissue| ascites| bone| bone marrow| brain| connective tissue| embryonic tissue| eye| intestine| kidney| liver| lung| mammary gland| placenta| stomach| testis| uterus| breast (mammary gland) tumor| chondrosarcoma| gastrointestinal tumor| germ cell tumor| glioma| kidney tumor| liver tumor| non-neoplasia| normal| primitive neuroectodermal tumor of the CNS| soft tissue/muscle tissue tumor| ut…					NM_012093	GO:0005737	cytoplasm	inferred from direct assay	NM_012093	GO:0004017	adenylate kinase activity	inferred from electronic annotation	NM_012093	HumanCyc	P1-PWY	OTTHUMT00000026993	Pfam	IPR007858	Dpy-30 motif	main	Multiple_Complex
TC0100008803.hg.1	FAM73A	374986	NM_001270384	-1.01359	6.05351	6.06325	6.04378	family with sequence similarity 73, member A	chr1	+	Multiple_Complex	77779624	77879540	10	1p31.1	RefSeq	Homo sapiens family with sequence similarity 73, member A (FAM73A), transcript variant 2, mRNA.	0	NM_001270384	Q8NAN2	NM_001270384	Hs.437755	ascites| bladder| brain| connective tissue| ear| embryonic tissue| eye| heart| intestine| kidney| larynx| liver| lung| lymph node| mammary gland| muscle| nerve| parathyroid| pharynx| placenta| prostate| skin| testis| thyroid| trachea| uterus| vascular| chondrosarcoma| colorectal tumor| gastrointestinal tumor| germ cell tumor| head and neck tumor| kidney tumor| liver tumor| lung tumor| non-neoplas…					NM_001270384	GO:0016021	integral component of membrane	inferred from electronic annotation								ENST00000370791	Pfam	IPR019392	Protein of unknown function DUF2217	main	Multiple_Complex
TC0100008807.hg.1	NEXN	91624	NM_001172309	-1.74371	5.75403	6.16907	5.36691	nexilin (F actin binding protein)	chr1	+	Multiple_Complex	77888513	77943895	10	1p31.1	RefSeq	Homo sapiens nexilin (F actin binding protein) (NEXN), transcript variant 2, mRNA.	0	NM_001172309	Q0ZGT2	NM_001172309	Hs.612385	adrenal gland| blood| bone| bone marrow| brain| cervix| connective tissue| ear| embryonic tissue| esophagus| heart| intestine| kidney| liver| lung| mammary gland| mouth| muscle| ovary| placenta| prostate| skin| stomach| testis| thymus| thyroid| umbilical cord| uterus| vascular| breast (mammary gland) tumor| chondrosarcoma| gastrointestinal tumor| germ cell tumor| head and neck tumor| kidney tumor…	NM_001172309	GO:0006468	protein phosphorylation	not recorded	NM_001172309	GO:0005856	cytoskeleton	inferred from electronic annotation	NM_001172309	GO:0008307	structural constituent of muscle	inferred from mutant phenotype				ENST00000330010	Pfam	IPR013098	Immunoglobulin I-set	main	Multiple_Complex
TC0100008812.hg.1	PTGFR	5737	NM_000959	-1.19046	3.19497	3.3232	3.07168	prostaglandin F receptor (FP)	chr1	+	Coding	78303884	78540701	10	1p31.1	RefSeq	Homo sapiens prostaglandin F receptor (FP) (PTGFR), transcript variant 1, mRNA.	0	NM_000959	P43088	NM_000959	Hs.654365	bone| connective tissue| liver| lung| mammary gland| muscle| placenta| prostate| skin| testis| trachea| uterus| breast (mammary gland) tumor| chondrosarcoma| non-neoplasia| normal| prostate cancer| soft tissue/muscle tissue tumor| fetus| neonate| adult	NM_000959	GO:0007186	G-protein coupled receptor signaling pathway	inferred from electronic annotation	NM_000959	GO:0005576	extracellular region	inferred from direct assay	NM_000959	GO:0004958	prostaglandin F receptor activity	inferred from direct assay	NM_000959	GenMAPP	Prostaglandin_synthesis_regulation	ENST00000370756	Pfam	IPR000276	G protein-coupled receptor, rhodopsin-like	main	Coding
TC0100008815.hg.1	IFI44L	10964	NM_006820	1.21885	2.52591	2.38718	2.6727	interferon-induced protein 44-like	chr1	+	Multiple_Complex	78619922	78646145	10	1p31.1	RefSeq	Homo sapiens interferon-induced protein 44-like (IFI44L), mRNA.	0	NM_006820	Q53G44	NM_006820	Hs.744918	adipose tissue| adrenal gland| bladder| blood| bone| bone marrow| brain| cervix| connective tissue| ear| embryonic tissue| esophagus| eye| heart| intestine| kidney| liver| lung| lymph| lymph node| mammary gland| muscle| ovary| pancreas| pituitary gland| placenta| prostate| skin| spleen| stomach| testis| thymus| thyroid| trachea| uterus| vascular| breast (mammary gland) tumor| cervical tumor| chon…	NM_006820	GO:0006955	immune response	inferred from electronic annotation	NM_006820	GO:0005654	nucleoplasm	inferred from direct assay	NM_006820	GO:0005525	GTP binding	inferred from electronic annotation								main	Multiple_Complex
TC0100008816.hg.1	IFI44	10561	NM_006417	-1.13408	2.81552	2.90774	2.72622	interferon-induced protein 44	chr1	+	Multiple_Complex	78649792	78664078	10	1p31.1	RefSeq	Homo sapiens interferon-induced protein 44 (IFI44), mRNA.	0	NM_006417	Q8TCB0	NM_006417	Hs.82316	adipose tissue| adrenal gland| bladder| blood| bone| bone marrow| brain| cervix| esophagus| eye| heart| intestine| kidney| larynx| liver| lung| lymph node| mammary gland| mouth| muscle| ovary| pancreas| pharynx| pituitary gland| placenta| salivary gland| skin| spleen| stomach| testis| thymus| trachea| uterus| bladder carcinoma| cervical tumor| chondrosarcoma| colorectal tumor| esophageal tumor| g…	NM_006417	GO:0009615	response to virus	traceable author statement	NM_006417	GO:0005737	cytoplasm	inferred from electronic annotation								ENST00000370747	Pfam	IPR006571	TLDc domain	main	Multiple_Complex
TC0100008845.hg.1	ADGRL2	23266	NM_001297704	1.14977	9.82408	9.72393	9.92527	adhesion G protein-coupled receptor L2	chr1	+	Multiple_Complex	81306160	81992738	10	1p31.1	RefSeq	Homo sapiens adhesion G protein-coupled receptor L2 (ADGRL2), transcript variant 2, mRNA.	0	NM_001297704	O95490	NM_001297704	Hs.24212	adipose tissue| adrenal gland| bone| brain| connective tissue| ear| embryonic tissue| esophagus| eye| heart| intestine| kidney| larynx| liver| lung| mammary gland| mouth| muscle| ovary| pancreas| parathyroid| pharynx| pituitary gland| placenta| prostate| skin| spleen| stomach| testis| thymus| thyroid| trachea| uterus| vascular| breast (mammary gland) tumor| chondrosarcoma| esophageal tumor| gastr…	NM_001297704	GO:0007166	cell surface receptor signaling pathway	inferred from electronic annotation	NM_001297704	GO:0016021	integral component of membrane	non-traceable author statement	NM_001297704	GO:0004930	G-protein coupled receptor activity	inferred from electronic annotation	NM_001297704	GenMAPP	GPCRDB_Class_B_Secretin-like	ENST00000319517	Pfam	IPR000203	GPS motif	main	Multiple_Complex
TC0100008874.hg.1	PRKACB	5567	NM_001242857	-1.19622	8.01318	8.14346	7.88498	protein kinase, cAMP-dependent, catalytic, beta	chr1	+	Multiple_Complex	84077975	84238498	10	1p31.1	RefSeq	Homo sapiens protein kinase, cAMP-dependent, catalytic, beta (PRKACB), transcript variant 4, mRNA.	0	NM_001242857	P22694																NM_001242857	GenMAPP	G_Protein_Signaling	ENST00000370680	Pfam	IPR000719	Protein kinase domain	main	Multiple_Complex
TC0100008879.hg.1	SAMD13	148418	NM_001010971	1.79147	3.46877	3.0736	3.91474	sterile alpha motif domain containing 13	chr1	+	Multiple_Complex	84298366	84389957	10	1p31.1	RefSeq	Homo sapiens sterile alpha motif domain containing 13 (SAMD13), transcript variant 1, mRNA.	0	NM_001010971	Q5VXD3	NM_001010971	Hs.591445	brain| heart| intestine| kidney| lung| lymph node| muscle| pancreas| pituitary gland| prostate| salivary gland| testis| leukemia| lymphoma| normal| fetus| adult									ENST00000370668	GO:0005515	protein binding	inferred from electronic annotation				ENST00000370668	Pfam	IPR001660	Sterile alpha motif domain	main	Multiple_Complex
TC0100008882.hg.1	DNASE2B	58511	NM_021233	1.14256	3.22116	3.12646	3.31873	deoxyribonuclease II beta	chr1	+	Coding	84398532	84415018	10	1p22.3	RefSeq	Homo sapiens deoxyribonuclease II beta (DNASE2B), transcript variant 1, mRNA.	0	NM_021233	Q8WZ79	NM_021233	Hs.129142	lung| muscle| prostate| skin| testis| normal| prostate cancer| skin tumor| adult	NM_021233	GO:0006309	apoptotic DNA fragmentation	not recorded	NM_021233	GO:0005576	extracellular region	inferred from electronic annotation	NM_021233	GO:0004531	deoxyribonuclease II activity	not recorded				ENST00000370662	Pfam	IPR004947	Deoxyribonuclease II	main	Coding
TC0100008884.hg.1	RPF1	80135	NM_025065	-1.05198	8.50425	8.54088	8.46778	ribosome production factor 1 homolog	chr1	+	Coding	84479237	84498350	10	1p22.3	RefSeq	Homo sapiens ribosome production factor 1 homolog (RPF1), mRNA.	0	NM_025065	Q9H9Y2	NM_025065	Hs.481202	adrenal gland| bladder| blood| bone| brain| connective tissue| embryonic tissue| eye| heart| intestine| kidney| liver| lung| lymph node| mammary gland| mouth| muscle| ovary| pancreas| parathyroid| pharynx| placenta| prostate| salivary gland| skin| spleen| stomach| testis| thymus| thyroid| tonsil| umbilical cord| uterus| vascular|adrenal tumor| bladder carcinoma| breast (mammary gland) tumor| chon…	NM_025065	GO:0000027	ribosomal large subunit assembly	not recorded	NM_025065	GO:0005730	nucleolus	inferred from direct assay	NM_025065	GO:0003723	RNA binding	inferred from direct assay				ENST00000370654	Pfam	IPR007109	Brix domain	main	Coding
TC0100008885.hg.1	SPATA1	100505741	NM_001310156	1.15199	3.50744	3.40686	3.61099	spermatogenesis associated 1	chr1	+	Multiple_Complex	84506291	84567106	10	1p22.3	RefSeq	Homo sapiens spermatogenesis associated 1 (SPATA1), mRNA.	0	NM_001310156	Q5VX52	NM_001310156	Hs.584956	blood| brain| connective tissue| liver| pancreas| testis| leukemia| normal| soft tissue/muscle tissue tumor| fetus| adult																				main	Multiple_Complex
TC0100008897.hg.1	WDR63	126820	NM_001288563	-1.08642	3.11498	3.17534	3.05576	WD repeat domain 63	chr1	+	Multiple_Complex	84999147	85133138	10	1p22.3	RefSeq	Homo sapiens WD repeat domain 63 (WDR63), transcript variant 2, mRNA.	0	NM_001288563	Q8IWG1	NM_001288563	Hs.97933	adrenal gland| brain| muscle| pharynx| skin| testis| trachea| uterus| vascular| germ cell tumor| normal| uterine tumor| adult									ENST00000294664	GO:0005515	protein binding	inferred from electronic annotation				ENST00000294664	Pfam	IPR001680	WD40 repeat	main	Multiple_Complex
TC0100008912.hg.1	CYR61	3491	NM_001554	1.15624	6.25104	6.1472	6.35664	cysteine-rich, angiogenic inducer, 61	chr1	+	Multiple_Complex	85580761	85583965	10	1p22.3	RefSeq	Homo sapiens cysteine-rich, angiogenic inducer, 61 (CYR61), mRNA.	0	NM_001554	O00622	NM_001554	Hs.8867	adipose tissue| adrenal gland| ascites| bladder| bone| bone marrow| brain| cervix| connective tissue| ear| embryonic tissue| esophagus| eye| heart| intestine| kidney| larynx| liver| lung| lymph node| mammary gland| mouth| muscle| nerve| ovary| pancreas| pharynx| placenta| prostate| skin| spleen| stomach| testis| thymus| thyroid| trachea| umbilical cord| uterus| vascular|adrenal tumor| bladder car…					NM_001554	GO:0005578	proteinaceous extracellular matrix	not recorded	NM_001554	GO:0005178	integrin binding	not recorded	NM_001554	GenMAPP	Hypertrophy_model	ENST00000451137	Pfam	IPR000867	Insulin-like growth factor-binding protein, IGFBP	main	Multiple_Complex
TC0100008921.hg.1	CLCA2	9635	NM_006536	-1.28719	2.32317	2.51241	2.14819	chloride channel accessory 2	chr1	+	Multiple_Complex	86424086	86456558	10	1p22.3	RefSeq	Homo sapiens chloride channel accessory 2 (CLCA2), mRNA.	0	NM_006536	Q9UQC9	NM_006536	Hs.241551	adrenal gland| brain| cervix| esophagus| eye| larynx| lung| mammary gland| mouth| muscle| pancreas| pharynx| prostate| skin| testis| thymus| trachea| uterus| breast (mammary gland) tumor| esophageal tumor| germ cell tumor| head and neck tumor| non-neoplasia| normal| pancreatic tumor| primitive neuroectodermal tumor of the CNS| skin tumor| uterine tumor| fetus| adult	NM_006536	GO:0006508	proteolysis	inferred from electronic annotation	NM_006536	GO:0005576	extracellular region	inferred from electronic annotation	NM_006536	GO:0005229	intracellular calcium activated chloride channel activity	not recorded				ENST00000370565	Pfam	IPR013642	Chloride channel calcium-activated	main	Multiple_Complex
TC0100008922.hg.1	CLCA1	1179	NM_001285	-1.18444	3.84304	3.96708	3.72287	chloride channel accessory 1	chr1	+	Coding	86468368	86500291	10	1p22.3	RefSeq	Homo sapiens chloride channel accessory 1 (CLCA1), mRNA.	0	NM_001285	A8K7I4	NM_001285	Hs.194659	bladder| connective tissue| intestine| muscle| stomach| colorectal tumor| gastrointestinal tumor| non-neoplasia| normal| soft tissue/muscle tissue tumor| adult	NM_001285	GO:0006508	proteolysis	inferred from electronic annotation	NM_001285	GO:0005615	extracellular space	inferred from electronic annotation	NM_001285	GO:0005229	intracellular calcium activated chloride channel activity	not recorded				ENST00000234701	Pfam	IPR013642	Chloride channel calcium-activated	main	Coding
TC0100008924.hg.1	CLCA4	22802	NM_012128	-1.07609	3.24515	3.29848	3.19268	chloride channel accessory 4	chr1	+	Multiple_Complex	86547076	86580754	10	1p22.3	RefSeq	Homo sapiens chloride channel accessory 4 (CLCA4), transcript variant 1, mRNA.	0	NM_012128	Q14CN2	NM_012128	Hs.567422	bladder| brain| cervix| connective tissue| esophagus| intestine| kidney| larynx| lung| mouth| muscle| prostate| testis| trachea| uterus| colorectal tumor| esophageal tumor| head and neck tumor| kidney tumor| normal| soft tissue/muscle tissue tumor| uterine tumor| adult	NM_012128	GO:0006508	proteolysis	inferred from electronic annotation	NM_012128	GO:0005886	plasma membrane	traceable author statement	NM_012128	GO:0005229	intracellular calcium activated chloride channel activity	not recorded				ENST00000370563	Pfam	IPR013642	Chloride channel calcium-activated	main	Multiple_Complex
TC0100008927.hg.1	SH3GLB1	51100	NM_001206651	-1.26634	7.43946	7.61174	7.27108	SH3-domain GRB2-like endophilin B1	chr1	+	Multiple_Complex	86704570	86748184	10	1p22	RefSeq	Homo sapiens SH3-domain GRB2-like endophilin B1 (SH3GLB1), transcript variant 2, mRNA.	0	NM_001206651	Q9Y371	NM_001206651	Hs.136309	adipose tissue| adrenal gland| ascites| blood| bone| bone marrow| brain| cervix| connective tissue| embryonic tissue| esophagus| eye| heart| intestine| kidney| liver| lung| lymph| lymph node| mammary gland| mouth| muscle| nerve| ovary| pancreas| pituitary gland| placenta| prostate| skin| spleen| stomach| testis| thymus| thyroid| tonsil| trachea| uterus| vascular| breast (mammary gland) tumor| cer…	NM_001206651	GO:0006914	autophagy	inferred from electronic annotation	NM_001206651	GO:0000139	Golgi membrane	inferred from electronic annotation	NM_001206651	GO:0005515	protein binding	inferred from physical interaction				ENST00000370558	Pfam	IPR001452	SH3 domain	main	Multiple_Complex
TC0100008937.hg.1	LOC101927844	101927844	NM_001290053	1.23839	4.95162	4.79979	5.10826	uncharacterized LOC101927844	chr1	+	Coding	87212669	87251331	10		RefSeq	Homo sapiens uncharacterized LOC101927844 (LOC101927844), mRNA.	0																									main	Coding
TC0100008938.hg.1	LMO4	8543	NM_006769	-1.06618	8.65375	8.7001	8.60765	LIM domain only 4	chr1	+	Multiple_Complex	87328468	87348923	10	1p22.3	RefSeq	Homo sapiens LIM domain only 4 (LMO4), mRNA.	0	NM_006769	P61968	NM_006769	Hs.436792	adipose tissue| bladder| bone| brain| cervix| connective tissue| ear| embryonic tissue| eye| heart| intestine| kidney| larynx| liver| lung| lymph| lymph node| mammary gland| mouth| nerve| ovary| pancreas| pituitary gland| placenta| prostate| skin| spleen| stomach| testis| thyroid| uterus| vascular| bladder carcinoma| breast (mammary gland) tumor| cervical tumor| chondrosarcoma| colorectal tumor| …	NM_006769	GO:0001843	neural tube closure	inferred from sequence or structural similarity	NM_006769	GO:0005667	transcription factor complex	inferred from sequence or structural similarity	NM_006769	GO:0001158	enhancer sequence-specific DNA binding	inferred from electronic annotation				ENST00000370542	Pfam	IPR001781	Zinc finger, LIM-type	main	Multiple_Complex
TC0100008955.hg.1	PKN2	5586	NM_006256	1.04679	9.00224	8.96931	9.03528	protein kinase N2	chr1	+	Multiple_Complex	88684222	88836255	10	1p22.2	RefSeq	Homo sapiens protein kinase N2 (PKN2), mRNA.	0	NM_006256	Q16513	NM_006256	Hs.440833	adipose tissue| adrenal gland| bladder| blood| bone| bone marrow| brain| cervix| connective tissue| ear| embryonic tissue| esophagus| eye| heart| intestine| kidney| liver| lung| lymph node| mammary gland| mouth| muscle| nerve| ovary| pancreas| pituitary gland| placenta| prostate| salivary gland| skin| spleen| stomach| testis| trachea| umbilical cord| uterus| vascular| bladder carcinoma| breast (m…	NM_006256	GO:0006351	transcription, DNA-templated	inferred from electronic annotation	NM_006256	GO:0005634	nucleus	inferred from direct assay	NM_006256	GO:0004672	protein kinase activity	traceable author statement				ENST00000316005	Pfam	IPR011072	HR1 rho-binding repeat	main	Multiple_Complex
TC0100008965.hg.1	flawmawbo		flawmawbo.aAug10	1.18842	2.74425	2.62255	2.8716	Transcript Identified by AceView	chr1	+	NonCoding	89012127	89050043	10		Ace View	Transcript Identified by AceView	0																									main	NonCoding
TC0100008975.hg.1	GBP6	163351	NM_198460	-1.05651	3.13698	3.17689	3.09758	guanylate binding protein family, member 6	chr1	+	Coding	89363877	89388160	10	1p22.2	RefSeq	Homo sapiens guanylate binding protein family, member 6 (GBP6), mRNA.	0	NM_198460	Q6ZN66	NM_198460	Hs.254338	cervix| esophagus| larynx| lung| mouth| muscle| pharynx| thymus| trachea| esophageal tumor| head and neck tumor| normal| fetus| adult	NM_198460	GO:0006955	immune response	inferred from sequence or structural similarity	NM_198460	GO:0070062	extracellular exosome	inferred from direct assay	NM_198460	GO:0003924	GTPase activity	inferred from electronic annotation				ENST00000370456	Pfam	IPR003191	Guanylate-binding protein, C-terminal	main	Coding
TC0100008978.hg.1	LRRC8B	23507	NM_001134476	1.05189	8.14164	8.10523	8.17822	leucine rich repeat containing 8 family, member B	chr1	+	Multiple_Complex	89524836	89597864	10	1p22.2	RefSeq	Homo sapiens leucine rich repeat containing 8 family, member B (LRRC8B), transcript variant 2, mRNA.	0	NM_001134476	Q6P9F7	NM_001134476	Hs.482017	adrenal gland| bladder| blood| bone| brain| connective tissue| ear| embryonic tissue| eye| heart| intestine| kidney| liver| lung| lymph node| mammary gland| muscle| nerve| ovary| pancreas| pharynx| placenta| prostate| skin| stomach| testis| uterus| chondrosarcoma| colorectal tumor| gastrointestinal tumor| germ cell tumor| head and neck tumor| kidney tumor| leukemia| liver tumor| lung tumor| non-n…	NM_001134476	GO:0006811	ion transport	inferred from electronic annotation	NM_001134476	GO:0005886	plasma membrane	inferred from electronic annotation	NM_001134476	GO:0005515	protein binding	inferred from physical interaction				ENST00000330947	Pfam	IPR001611	Leucine-rich repeat	main	Multiple_Complex
TC0100008996.hg.1	ZNF326	284695	NM_182975	1.45693	8.63453	8.36733	8.91026	zinc finger protein 326	chr1	+	Multiple_Complex	89995112	90035531	10	1p22.2	RefSeq	Homo sapiens zinc finger protein 326 (ZNF326), transcript variant 3, mRNA.	0	NM_182975	Q5BKZ1	NM_182975	Hs.306221	adipose tissue| blood| bone| bone marrow| brain| connective tissue| ear| embryonic tissue| eye| intestine| kidney| liver| lung| lymph node| mouth| muscle| nerve| ovary| pancreas| parathyroid| placenta| prostate| skin| stomach| testis| thymus| thyroid| tonsil| trachea| uterus| vascular| colorectal tumor| gastrointestinal tumor| germ cell tumor| glioma| head and neck tumor| kidney tumor| leukemia| …	NM_182975	GO:0006351	transcription, DNA-templated	inferred from electronic annotation	NM_182975	GO:0005654	nucleoplasm	inferred from direct assay	NM_182975	GO:0000993	RNA polymerase II core binding	inferred from direct assay				ENST00000340281	Pfam	IPR007071	A-kinase anchoring protein 95 (AKAP95)	main	Multiple_Complex
TC0100009020.hg.1	CDC7	8317	NM_001134419	1.03191	8.47781	8.45518	8.50049	cell division cycle 7	chr1	+	Multiple_Complex	91500847	91525764	10	1p22	RefSeq	Homo sapiens cell division cycle 7 (CDC7), transcript variant 2, mRNA.	0	NM_001134419	O00311	NM_001134419	Hs.533573	adrenal gland| ascites| bladder| blood| bone marrow| brain| connective tissue| embryonic tissue| eye| heart| intestine| kidney| liver| lung| lymph node| mammary gland| mouth| placenta| prostate| skin| testis| thymus| thyroid| uterus|adrenal tumor| breast (mammary gland) tumor| chondrosarcoma| gastrointestinal tumor| germ cell tumor| glioma| head and neck tumor| kidney tumor| leukemia| lung tumor|…	NM_001134419	GO:0000082	G1/S transition of mitotic cell cycle	traceable author statement	NM_001134419	GO:0005634	nucleus	inferred from direct assay	NM_001134419	GO:0004672	protein kinase activity	inferred from mutant phenotype	NM_001134419	GenMAPP	Cell_cycle_KEGG	ENST00000234626	Pfam	IPR000719	Protein kinase domain	main	Multiple_Complex
TC0100009029.hg.1	BRDT	676	NM_001242805	1.03556	7.60627	7.58111	7.63152	bromodomain, testis-specific	chr1	+	Multiple_Complex	91949371	92014428	10	1p22.1	RefSeq	Homo sapiens bromodomain, testis-specific (BRDT), transcript variant 3, mRNA.	0	NM_001242805	Q58F21	NM_001242805	Hs.482520	brain| mouth| muscle| prostate| testis| germ cell tumor| head and neck tumor| normal| fetus| adult					NM_001242805	GO:0005634	nucleus	inferred from sequence or structural similarity	NM_001242805	GO:0003713	transcription coactivator activity	traceable author statement				ENST00000362005	Pfam	IPR001487	Bromodomain	main	Multiple_Complex
TC0100009030.hg.1	EPHX4	253152	NM_173567	-1.18956	4.24682	4.37388	4.12345	epoxide hydrolase 4	chr1	+	Multiple_Complex	92029976	92063536	10	1p22.1	RefSeq	Homo sapiens epoxide hydrolase 4 (EPHX4), mRNA.	0	NM_173567	Q8IUS5	NM_173567	Hs.201555	brain| connective tissue| eye| intestine| ovary| placenta| testis| colorectal tumor| germ cell tumor| normal| ovarian tumor| retinoblastoma| soft tissue/muscle tissue tumor| fetus| adult	NM_173567	GO:0044255	cellular lipid metabolic process	not recorded	NM_173567	GO:0016021	integral component of membrane	inferred from electronic annotation	NM_173567	GO:0004301	epoxide hydrolase activity	not recorded				ENST00000370383	Pfam	IPR000073	Alpha/beta hydrolase fold-1	main	Multiple_Complex
TC0100009032.hg.1	BTBD8	284697	NM_183242	1.29717	5.21734	5.03303	5.4084	BTB (POZ) domain containing 8	chr1	+	Multiple_Complex	92080305	92147841	10	1p22.1	RefSeq	Homo sapiens BTB (POZ) domain containing 8 (BTBD8), mRNA.	0	NM_183242	Q5XKL5	NM_183242	Hs.676102	bone marrow| brain| mammary gland| muscle| pancreas| skin| breast (mammary gland) tumor| leukemia| normal| skin tumor| fetus| adult	NM_183242	GO:0006357	regulation of transcription from RNA polymerase II promoter	not recorded	NM_183242	GO:0005654	nucleoplasm	inferred from direct assay	NM_183242	GO:0000976	transcription regulatory region sequence-specific DNA binding	not recorded				ENST00000342818	Pfam	IPR000210	BTB/POZ domain	main	Multiple_Complex
TC0100009035.hg.1	KIAA1107	23285	NM_015237	-1.33396	4.50157	4.71423	4.29851	KIAA1107	chr1	+	Coding	92167052	92184723	10	1p22.1	RefSeq	Homo sapiens KIAA1107 (KIAA1107), mRNA.	0	NM_015237	Q9UPP5	NM_015237	Hs.21554	bladder| brain| connective tissue| eye| kidney| larynx| mammary gland| muscle| prostate| testis| trachea| uterus| vascular| chondrosarcoma| germ cell tumor| kidney tumor| leukemia| non-neoplasia| normal| uterine tumor| fetus| adult																ENST00000370378	Pfam	IPR027907	Domain of unknown function DUF4596	main	Coding
TC0100009038.hg.1	C1orf146	388649	NM_001012425	-1.04867	2.48814	2.52266	2.4541	chromosome 1 open reading frame 146	chr1	+	Coding	92217940	92245813	10	1p22.1	RefSeq	Homo sapiens chromosome 1 open reading frame 146 (C1orf146), mRNA.	0	NM_001012425	Q5VVC0	NM_001012425	Hs.558823	blood| brain| kidney| testis| kidney tumor| leukemia| normal| fetus| juvenile| adult																ENST00000370373	Pfam	IPR027857	Protein of unknown function DUF4580	main	Coding
TC0100009040.hg.1	RPAP2	79871	NM_024813	-1.11823	7.31356	7.39461	7.2334	RNA polymerase II associated protein 2	chr1	+	Multiple_Complex	92298965	92402057	10	1p22.1	RefSeq	Homo sapiens RNA polymerase II associated protein 2 (RPAP2), mRNA.	0	NM_024813	Q8IXW5	NM_024813	Hs.444421	blood| bone| brain| cervix| connective tissue| embryonic tissue| eye| intestine| kidney| liver| lung| lymph| lymph node| mammary gland| muscle| ovary| parathyroid| pharynx| placenta| skin| testis| thymus| thyroid| uterus| breast (mammary gland) tumor| cervical tumor| chondrosarcoma| colorectal tumor| germ cell tumor| head and neck tumor| kidney tumor| liver tumor| lymphoma| non-neoplasia| normal|…	NM_024813	GO:0009301	snRNA transcription	inferred from mutant phenotype	NM_024813	GO:0005634	nucleus	inferred from direct assay	NM_024813	GO:0008420	CTD phosphatase activity	inferred from mutant phenotype				ENST00000610020	Pfam	IPR007308	Protein of unknown function DUF408	main	Multiple_Complex
TC0100009046.hg.1	RPL5	6125	NM_000969	1.0108	11.8843	11.8766	11.8921	ribosomal protein L5	chr1	+	Multiple_Complex	92832025	92841924	10	1p22.1	RefSeq	Homo sapiens ribosomal protein L5 (RPL5), mRNA.	0	NM_000969	P46777	NM_000969	Hs.532359	adipose tissue| adrenal gland| ascites| bladder| blood| bone| bone marrow| brain| cervix| connective tissue| ear| embryonic tissue| esophagus| eye| heart| intestine| kidney| larynx| liver| lung| lymph| lymph node| mammary gland| mouth| muscle| nerve| ovary| pancreas| pharynx| pituitary gland| placenta| prostate| salivary gland| skin| spleen| stomach| testis| thymus| thyroid| tonsil| trachea| umbi…	NM_000969	GO:0000027	ribosomal large subunit assembly	not recorded	NM_000969	GO:0005634	nucleus	inferred from direct assay	NM_000969	GO:0003723	RNA binding	traceable author statement	NM_000969	GenMAPP	Ribosomal_Proteins	ENST00000315741	Pfam	IPR005484	Ribosomal protein L18/L5	main	Multiple_Complex
TC0100009048.hg.1	RPL5		hsa_circ_0000092	1.50461	7.18195	6.8933	7.48269	Memczak2013 ALT_ACCEPTOR, ALT_DONOR, coding, INTERNAL, intronic best transcript NM_000969	chr1	+	NonCoding	92839497	92839610	6		circbase	Memczak2013 ALT_ACCEPTOR, ALT_DONOR, coding, INTERNAL, intronic best transcript NM_000969	0																									main	NonCoding
TC0100009054.hg.1	MTF2	22823	NM_001164391	-1.30205	9.16052	9.35289	8.97211	metal response element binding transcription factor 2	chr1	+	Multiple_Complex	93079235	93139081	10	1p22.1	RefSeq	Homo sapiens metal response element binding transcription factor 2 (MTF2), transcript variant 3, mRNA.	0	NM_001164391	Q9Y483	NM_001164391	Hs.31016	adrenal gland| bladder| blood| bone| bone marrow| brain| cervix| connective tissue| ear| embryonic tissue| esophagus| eye| heart| intestine| kidney| liver| lung| lymph| lymph node| mammary gland| mouth| muscle| nerve| ovary| pancreas| pharynx| placenta| salivary gland| skin| stomach| testis| thymus| thyroid| tonsil| umbilical cord| uterus| vascular|adrenal tumor| bladder carcinoma| breast (mammar…					NM_001164391	GO:0005634	nucleus	inferred from direct assay	NM_001164391	GO:0003677	DNA binding	inferred from electronic annotation				ENST00000370298	Pfam	IPR019787	Zinc finger, PHD-finger	main	Multiple_Complex
TC0100009056.hg.1	CCDC18	343099	NM_001306076	-1.00925	6.48107	6.48772	6.47443	coiled-coil domain containing 18	chr1	+	Multiple_Complex	93179919	93278730	10	1p22.1	RefSeq	Homo sapiens coiled-coil domain containing 18 (CCDC18), transcript variant 1, mRNA.	0	NM_001306076	Q5T9S5	NM_001306076	Hs.745125	blood| bone marrow| brain| connective tissue| embryonic tissue| kidney| larynx| liver| lung| lymph node| mammary gland| muscle| ovary| pituitary gland| placenta| salivary gland| testis| thymus| vascular| bladder carcinoma| breast (mammary gland) tumor| germ cell tumor| head and neck tumor| kidney tumor| leukemia| liver tumor| lymphoma| non-neoplasia| normal|embryoid body| blastocyst| fetus| juven…	NM_001306076	GO:0007099	centriole replication	not recorded	NM_001306076	GO:0005814	centriole	not recorded												main	Multiple_Complex
TC0100009061.hg.1	DR1	1810	NM_001938	-1.09935	9.05421	9.12279	8.98614	down-regulator of transcription 1	chr1	+	Multiple_Complex	93345888	93369498	10	1p22.1	RefSeq	Homo sapiens down-regulator of transcription 1 (DR1), mRNA.	0	NM_001938	Q01658	NM_001938	Hs.348418	adipose tissue| ascites| bladder| blood| bone| bone marrow| brain| cervix| connective tissue| embryonic tissue| esophagus| eye| heart| intestine| kidney| liver| lung| lymph| lymph node| mammary gland| mouth| muscle| ovary| pancreas| placenta| prostate| salivary gland| skin| stomach| testis| thymus| trachea| umbilical cord| uterus| vascular| bladder carcinoma| breast (mammary gland) tumor| cervica…	NM_001938	GO:0000122	negative regulation of transcription from RNA polymerase II promoter	traceable author statement	NM_001938	GO:0005634	nucleus	inferred from direct assay	NM_001938	GO:0003677	DNA binding	inferred from electronic annotation				ENST00000370267	Pfam	IPR003958	Transcription factor CBF/NF-Y/archaeal histone domain	main	Multiple_Complex
TC0100009064.hg.1	FNBP1L	54874	NM_001024948	-1.25932	9.63169	9.79945	9.46681	formin binding protein 1-like	chr1	+	Multiple_Complex	93448131	93554661	10	1p22.1	RefSeq	Homo sapiens formin binding protein 1-like (FNBP1L), transcript variant 1, mRNA.	0	NM_001024948	Q5T0N5	NM_001024948	Hs.134060	ascites| bladder| blood| bone| brain| cervix| connective tissue| ear| embryonic tissue| eye| heart| intestine| kidney| larynx| liver| lung| lymph node| mammary gland| mouth| muscle| nerve| ovary| pancreas| parathyroid| pituitary gland| placenta| prostate| skin| stomach| testis| thymus| trachea| umbilical cord| uterus| vascular| breast (mammary gland) tumor| cervical tumor| chondrosarcoma| colorec…	NM_001024948	GO:0006900	membrane budding	inferred from direct assay	NM_001024948	GO:0005737	cytoplasm	inferred from direct assay	NM_001024948	GO:0005515	protein binding	inferred from physical interaction				ENST00000260506	Pfam	IPR001060	FCH domain	main	Multiple_Complex
TC0100009067.hg.1	FNBP1L		FNBP1L.gAug10-unspliced	1.0945	8.28563	8.22075	8.35102	Transcript Identified by AceView, Entrez Gene ID(s) 54874	chr1	+	Unassigned	93541765	93568183	6		Ace View	Transcript Identified by AceView, Entrez Gene ID(s) 54874	0																									main	Unassigned
TC0100009097.hg.1	ABCD3	5825	NM_001122674	1.06461	8.50741	8.46237	8.55269	ATP binding cassette subfamily D member 3	chr1	+	Multiple_Complex	94418377	94518666	10	1p21.3	RefSeq	Homo sapiens ATP-binding cassette, sub-family D (ALD), member 3 (ABCD3), transcript variant 2, mRNA.	0	NM_001122674	P28288	NM_001122674	Hs.700576	adipose tissue| adrenal gland| ascites| bladder| blood| bone| bone marrow| brain| connective tissue| ear| embryonic tissue| esophagus| eye| heart| intestine| kidney| liver| lung| lymph| lymph node| mammary gland| mouth| muscle| ovary| pancreas| pharynx| pituitary gland| placenta| prostate| salivary gland| skin| spleen| testis| thymus| trachea| uterus| vascular|adrenal tumor| bladder carcinoma| br…	NM_001122674	GO:0006633	fatty acid biosynthetic process	inferred from mutant phenotype	NM_001122674	GO:0005743	mitochondrial inner membrane	inferred from electronic annotation	NM_001122674	GO:0005324	long-chain fatty acid transporter activity	inferred from electronic annotation				ENST00000315713	Pfam	IPR011527	ABC transporter type 1, transmembrane domain	main	Multiple_Complex
TC0100009101.hg.1	ABCD3		ABCD3.rAug10-unspliced	1.27392	4.58141	4.4101	4.75938	Transcript Identified by AceView, Entrez Gene ID(s) 5825	chr1	+	Unassigned	94500423	94501322	6		Ace View	Transcript Identified by AceView, Entrez Gene ID(s) 5825	0																									main	Unassigned
TC0100009102.hg.1	ABCD3		ABCD3.vaAug10-unspliced	-1.55726	2.4007	2.74137	2.10236	Transcript Identified by AceView, Entrez Gene ID(s) 5825	chr1	+	Unassigned	94521491	94522026	6		Ace View	Transcript Identified by AceView, Entrez Gene ID(s) 5825	0																									main	Unassigned
TC0100009109.hg.1	SLC44A3	126969	NM_001114106	-1.31252	4.37713	4.57769	4.18535	solute carrier family 44, member 3	chr1	+	Multiple_Complex	94820342	94895247	10	1p21.3	RefSeq	Homo sapiens solute carrier family 44, member 3 (SLC44A3), transcript variant 1, mRNA.	0	NM_001114106	Q8N4M1	NM_001114106	Hs.483423	ascites| bladder| blood| brain| connective tissue| embryonic tissue| eye| intestine| kidney| liver| lung| mammary gland| pancreas| pituitary gland| placenta| prostate| skin| stomach| testis| thymus| trachea| uterus| breast (mammary gland) tumor| colorectal tumor| gastrointestinal tumor| germ cell tumor| kidney tumor| leukemia| liver tumor| lung tumor| non-neoplasia| normal| pancreatic tumor| prim…	NM_001114106	GO:0006644	phospholipid metabolic process	traceable author statement	NM_001114106	GO:0005886	plasma membrane	traceable author statement	NM_001114106	GO:0005515	protein binding	inferred from physical interaction				ENST00000271227	Pfam	IPR007603	Choline transporter-like	main	Multiple_Complex
TC0100009112.hg.1	LOC729970	729970	NR_033998	-1.09051	5.53337	5.59622	5.47122	hCG2028352-like	chr1	+	NonCoding	94927298	94967461	10	1p21.3	RefSeq	Homo sapiens hCG2028352-like (LOC729970), long non-coding RNA.	0			NR_033998	Hs.297988	adrenal gland| bladder| brain| connective tissue| embryonic tissue| eye| kidney| liver| lung| mammary gland| muscle| pituitary gland| prostate| spleen| testis| uterus| vascular|adrenal tumor| bladder carcinoma| breast (mammary gland) tumor| chondrosarcoma| glioma| liver tumor| non-neoplasia| normal| soft tissue/muscle tissue tumor|embryoid body| fetus| adult																				main	NonCoding
TC0100009116.hg.1	RWDD3	25950	NM_001128142	-1.00418	6.17734	6.18035	6.17434	RWD domain containing 3	chr1	+	Multiple_Complex	95092517	95247225	10	1p21.3	RefSeq	Homo sapiens RWD domain containing 3 (RWDD3), transcript variant 2, mRNA.	0	NM_001128142	Q9Y3V2	NM_001128142	Hs.709591	bladder| bone marrow| brain| connective tissue| embryonic tissue| eye| intestine| kidney| liver| lung| lymph node| muscle| pancreas| placenta| prostate| skin| testis| thymus| trachea| uterus| bladder carcinoma| chondrosarcoma| gastrointestinal tumor| germ cell tumor| liver tumor| normal| pancreatic tumor| prostate cancer| skin tumor| soft tissue/muscle tissue tumor|embryoid body| blastocyst| fetu…	NM_001128142	GO:0032088	negative regulation of NF-kappaB transcription factor activity	inferred from direct assay	NM_001128142	GO:0005634	nucleus	inferred from electronic annotation	NM_001128142	GO:0005515	protein binding	inferred from physical interaction				ENST00000263893	Pfam	IPR006575	RWD domain	main	Multiple_Complex
TC0100009142.hg.1	PTBP2	58155	NM_001300985	-1.3222	9.91032	10.1138	9.7109	polypyrimidine tract binding protein 2	chr1	+	Multiple_Complex	96721605	96823738	10	1p21.3	RefSeq	Homo sapiens polypyrimidine tract binding protein 2 (PTBP2), transcript variant 1, mRNA.	0	NM_001300985	Q9UKA9	NM_001300985	Hs.743449	adipose tissue| bladder| blood| bone marrow| brain| cervix| connective tissue| embryonic tissue| esophagus| eye| intestine| kidney| liver| lung| lymph node| mammary gland| mouth| muscle| nerve| ovary| pancreas| prostate| skin| testis| thymus| thyroid| trachea| uterus| vascular| esophageal tumor| germ cell tumor| head and neck tumor| kidney tumor| leukemia| liver tumor| lung tumor| lymphoma| non-n…	NM_001300985	GO:0006376	mRNA splice site selection	inferred from electronic annotation	NM_001300985	GO:0005681	spliceosomal complex	inferred from electronic annotation	NM_001300985	GO:0000166	nucleotide binding	inferred from electronic annotation	NM_001300985	GenMAPP	mRNA_processing_Reactome	OTTHUMT00000029452	Pfam	IPR000504	RNA recognition motif domain	main	Multiple_Complex
TC0100009149.hg.1	PTBP2		PTBP2.oAug10-unspliced	-1.01484	6.99174	7.00237	6.98112	Transcript Identified by AceView, Entrez Gene ID(s) 58155	chr1	+	Unassigned	96801934	96804763	6		Ace View	Transcript Identified by AceView, Entrez Gene ID(s) 58155	0																									main	Unassigned
TC0100009176.hg.1	SNX7	51375	NM_015976	-1.23029	6.65292	6.8041	6.5051	sorting nexin 7	chr1	+	Multiple_Complex	98661680	98760500	10	1p21.3	RefSeq	Homo sapiens sorting nexin 7 (SNX7), transcript variant 1, mRNA.	0	NM_015976	Q9UNH6	NM_015976	Hs.197015	adrenal gland| ascites| bladder| bone| bone marrow| brain| cervix| connective tissue| embryonic tissue| eye| heart| intestine| kidney| liver| lung| mammary gland| muscle| ovary| pancreas| placenta| skin| testis| umbilical cord| uterus|adrenal tumor| bladder carcinoma| breast (mammary gland) tumor| chondrosarcoma| colorectal tumor| gastrointestinal tumor| germ cell tumor| glioma| kidney tumor| leu…	NM_015976	GO:0006897	endocytosis	not recorded	NM_015976	GO:0005768	endosome	not recorded	NM_015976	GO:0005515	protein binding	inferred from physical interaction				ENST00000306121	Pfam	IPR001683	Phox homologous domain	main	Multiple_Complex
TC0100009181.hg.1	PLPPR4	9890	NM_001166252	-1.00558	3.83417	3.83819	3.83016	phospholipid phosphatase related 4	chr1	+	Multiple_Complex	99263953	99309590	10	1p21.2	RefSeq	Homo sapiens phospholipid phosphatase related 4 (PLPPR4), transcript variant 2, mRNA.	0	NM_001166252	Q7Z2D5	NM_001166252	Hs.13245	adrenal gland| brain| embryonic tissue| eye| heart| lung| mouth| pancreas| pituitary gland| placenta| skin| testis| uterus| glioma| head and neck tumor| lung tumor| non-neoplasia| normal| fetus| juvenile| adult	NM_001166252	GO:0006644	phospholipid metabolic process	not recorded	NM_001166252	GO:0005887	integral component of plasma membrane	not recorded	NM_001166252	GO:0008195	phosphatidate phosphatase activity	inferred from electronic annotation				ENST00000370184	Pfam	IPR000326	Phosphatidic acid phosphatase type 2/haloperoxidase	main	Multiple_Complex
TC0100009183.hg.1	PALMD	54873	NM_017734	1.20065	3.71796	3.58839	3.85221	palmdelphin	chr1	+	Multiple_Complex	99645875	99694541	10	1p21.2	RefSeq	Homo sapiens palmdelphin (PALMD), mRNA.	0	NM_017734	Q9NP74	NM_017734	Hs.483993	adrenal gland| bladder| bone| brain| cervix| connective tissue| esophagus| eye| heart| intestine| kidney| liver| lung| mammary gland| muscle| nerve| ovary| pancreas| parathyroid| placenta| prostate| salivary gland| skin| spleen| stomach| testis| thyroid| trachea| umbilical cord| uterus| vascular| bladder carcinoma| breast (mammary gland) tumor| cervical tumor| chondrosarcoma| colorectal tumor| es…	NM_017734	GO:0008360	regulation of cell shape	inferred from electronic annotation	NM_017734	GO:0005737	cytoplasm	inferred from electronic annotation								ENST00000263174	Pfam	IPR004965	Paralemmin	main	Multiple_Complex
TC0100009191.hg.1	AGL	178	NM_000028	-1.59506	7.37877	7.72326	7.04965	amylo-alpha-1, 6-glucosidase, 4-alpha-glucanotransferase	chr1	+	Multiple_Complex	99850084	99924023	10	1p21	RefSeq	Homo sapiens amylo-alpha-1, 6-glucosidase, 4-alpha-glucanotransferase (AGL), transcript variant 4, mRNA.	0	NM_000028	P35573	NM_000028	Hs.904	adrenal gland| ascites| blood| bone marrow| brain| cervix| connective tissue| embryonic tissue| eye| heart| intestine| kidney| liver| lung| lymph| lymph node| mammary gland| mouth| muscle| pancreas| pharynx| placenta| prostate| skin| stomach| testis| thymus| trachea| uterus| bladder carcinoma| breast (mammary gland) tumor| cervical tumor| colorectal tumor| gastrointestinal tumor| germ cell tumor|…	NM_000028	GO:0005975	carbohydrate metabolic process	traceable author statement	NM_000028	GO:0005634	nucleus	inferred from electronic annotation					NM_000028	GenMAPP	Glycogen_Metabolism	ENST00000294724	Pfam	IPR010401	Glycogen debranching enzyme	main	Multiple_Complex
TC0100009195.hg.1	SLC35A3	23443	NM_001271684	-1.2032	7.81509	7.94967	7.68279	solute carrier family 35 (UDP-N-acetylglucosamine (UDP-GlcNAc) transporter), member A3	chr1	+	Multiple_Complex	99969789	100026979	10	1p21	RefSeq	Homo sapiens solute carrier family 35 (UDP-N-acetylglucosamine (UDP-GlcNAc) transporter), member A3 (SLC35A3), transcript variant 2, mRNA.	0	NM_001271684	Q9Y2D2	NM_001271684	Hs.448979	adrenal gland| bladder| blood| bone| bone marrow| brain| cervix| connective tissue| ear| embryonic tissue| eye| heart| intestine| kidney| larynx| liver| lung| mammary gland| muscle| ovary| pancreas| parathyroid| placenta| prostate| skin| stomach| testis| thyroid| uterus| vascular| bladder carcinoma| breast (mammary gland) tumor| cervical tumor| colorectal tumor| gastrointestinal tumor| germ cell …	NM_001271684	GO:0006047	UDP-N-acetylglucosamine metabolic process	traceable author statement	NM_001271684	GO:0000139	Golgi membrane	traceable author statement	NM_001271684	GO:0005351	sugar:proton symporter activity	inferred from electronic annotation				ENST00000370153	Pfam	IPR007271	Nucleotide-sugar transporter	main	Multiple_Complex
TC0100009199.hg.1	MFSD14A	64645	NM_033055	1.01298	8.77657	8.76728	8.78588	major facilitator superfamily domain containing 14A	chr1	+	Multiple_Complex	100038097	100083377	10	1p21.2	RefSeq	Homo sapiens hippocampus abundant transcript 1 (HIAT1), mRNA.	0	NM_033055	Q96MC6	NM_033055	Hs.124156	adipose tissue| adrenal gland| ascites| bladder| blood| bone| bone marrow| brain| cervix| connective tissue| ear| embryonic tissue| esophagus| eye| heart| intestine| kidney| larynx| liver| lung| lymph node| mammary gland| mouth| muscle| ovary| pancreas| parathyroid| pharynx| pituitary gland| placenta| prostate| skin| stomach| testis| thymus| trachea| uterus| vascular|adrenal tumor| bladder carcin…	NM_033055	GO:0055085	transmembrane transport	not recorded	NM_033055	GO:0016021	integral component of membrane	not recorded	NM_033055	GO:0005215	transporter activity	not recorded				ENST00000370152	Pfam	IPR011701	Major facilitator superfamily	main	Multiple_Complex
TC0100009204.hg.1	TRMT13	54482	NM_019083	1.32231	6.74732	6.5488	6.95186	tRNA methyltransferase 13 homolog (S. cerevisiae)	chr1	+	Multiple_Complex	100133150	100150498	10	1p21.2	RefSeq	Homo sapiens tRNA methyltransferase 13 homolog (S. cerevisiae) (TRMT13), mRNA.	0	NM_019083	Q9NUP7	NM_019083	Hs.729095	adrenal gland| bone| bone marrow| brain| cervix| connective tissue| embryonic tissue| esophagus| eye| intestine| kidney| liver| lung| lymph node| mammary gland| mouth| muscle| nerve| ovary| pancreas| placenta| prostate| skin| stomach| testis| thyroid| uterus| breast (mammary gland) tumor| cervical tumor| chondrosarcoma| esophageal tumor| gastrointestinal tumor| germ cell tumor| glioma| head and n…	NM_019083	GO:0006400	tRNA modification	traceable author statement					NM_019083	GO:0008175	tRNA methyltransferase activity	not recorded				ENST00000370139	Pfam	IPR022776	TRM13/UPF0224 family, U11-48K-like CHHC zinc finger domain	main	Multiple_Complex
TC0100009211.hg.1	RTCA	8634	NM_001130841	1.16789	7.74699	7.63584	7.85975	RNA 3-terminal phosphate cyclase	chr1	+	Multiple_Complex	100266158	100292769	10	1p21.2	RefSeq	Homo sapiens RNA 3-terminal phosphate cyclase (RTCA), transcript variant 1, mRNA.	0	NM_001130841	O00442	NM_001130841	Hs.484222	adipose tissue| ascites| blood| bone| bone marrow| brain| cervix| connective tissue| embryonic tissue| eye| heart| intestine| kidney| larynx| liver| lung| lymph| lymph node| mammary gland| muscle| pancreas| parathyroid| placenta| prostate| salivary gland| skin| spleen| stomach| testis| thymus| thyroid| trachea| umbilical cord| uterus| vascular| breast (mammary gland) tumor| cervical tumor| chondr…	NM_001130841	GO:0006396	RNA processing	inferred from electronic annotation	NM_001130841	GO:0005634	nucleus	inferred from direct assay	NM_001130841	GO:0003723	RNA binding	traceable author statement				ENST00000260563	Pfam	IPR013791	RNA 3'-terminal phosphate cyclase, insert domain	main	Multiple_Complex
TC0100009215.hg.1	CDC14A	8556	NM_003672	1.56233	8.06048	7.74505	8.38875	cell division cycle 14A	chr1	+	Multiple_Complex	100351734	100520277	10	1p21	RefSeq	Homo sapiens cell division cycle 14A (CDC14A), transcript variant 1, mRNA.	0	NM_003672	Q9UNH5	NM_003672	Hs.127411	bladder| blood| bone| brain| connective tissue| embryonic tissue| intestine| liver| lung| lymph node| mammary gland| mouth| muscle| pancreas| parathyroid| prostate| skin| spleen| stomach| testis| thymus| trachea| uterus| vascular| breast (mammary gland) tumor| chondrosarcoma| colorectal tumor| gastrointestinal tumor| germ cell tumor| glioma| head and neck tumor| leukemia| liver tumor| non-neoplas…	NM_003672	GO:0007096	regulation of exit from mitosis	not recorded	NM_003672	GO:0000922	spindle pole	not recorded	NM_003672	GO:0004721	phosphoprotein phosphatase activity	traceable author statement	NM_003672	GenMAPP	Cell_cycle_KEGG	ENST00000336454	Pfam	IPR000340	Dual specificity phosphatase, catalytic domain	main	Multiple_Complex
TC0100009218.hg.1	GPR88	54112	NM_022049	-1.2774	5.35745	5.53696	5.18375	G protein-coupled receptor 88	chr1	+	Coding	100538137	100542027	10	1p21.3	RefSeq	Homo sapiens G protein-coupled receptor 88 (GPR88), mRNA.	0	NM_022049	Q9GZN0	NM_022049	Hs.170053	brain| connective tissue| ear| kidney| liver| spleen| glioma| liver tumor| non-neoplasia| normal| fetus| adult	NM_022049	GO:0007166	cell surface receptor signaling pathway	not recorded	NM_022049	GO:0005887	integral component of plasma membrane	not recorded	NM_022049	GO:0004930	G-protein coupled receptor activity	not recorded	NM_022049	GenMAPP	GPCRDB_Other	ENST00000315033	Pfam	IPR000276	G protein-coupled receptor, rhodopsin-like	main	Coding
TC0100009221.hg.1	VCAM1	7412	NM_001078	1.59342	5.3632	5.03765	5.70978	vascular cell adhesion molecule 1	chr1	+	Multiple_Complex	100719640	100739046	10	1p32-p31	RefSeq	Homo sapiens vascular cell adhesion molecule 1 (VCAM1), transcript variant 1, mRNA.	0	NM_001078	P19320	NM_001078	Hs.109225	adipose tissue| adrenal gland| bladder| blood| brain| connective tissue| ear| embryonic tissue| esophagus| eye| heart| intestine| kidney| larynx| liver| lung| lymph node| mammary gland| mouth| pancreas| parathyroid| pharynx| pituitary gland| placenta| prostate| skin| spleen| stomach| testis| thymus| trachea| uterus| vascular|adrenal tumor| breast (mammary gland) tumor| chondrosarcoma| esophageal …					NM_001078	GO:0002102	podosome	inferred from direct assay	NM_001078	GO:0005178	integrin binding	inferred from direct assay				ENST00000294728	Pfam	IPR008424	Immunoglobulin C2-set	main	Multiple_Complex
TC0100009226.hg.1	SLC30A7	148867	NM_001144884	-1.07505	7.77438	7.82676	7.72236	solute carrier family 30 (zinc transporter), member 7	chr1	+	Multiple_Complex	100896076	100981755	10	1p21.2	RefSeq	Homo sapiens solute carrier family 30 (zinc transporter), member 7 (SLC30A7), transcript variant 2, mRNA.	0	NM_001144884	Q8NEW0	NM_001144884	Hs.533903	adipose tissue| adrenal gland| bladder| blood| bone marrow| brain| connective tissue| embryonic tissue| esophagus| eye| heart| intestine| kidney| liver| lung| lymph node| mammary gland| mouth| muscle| pancreas| placenta| prostate| skin| spleen| stomach| testis| thymus| trachea| uterus| vascular|adrenal tumor| breast (mammary gland) tumor| chondrosarcoma| colorectal tumor| esophageal tumor| gastro…	NM_001144884	GO:0010043	response to zinc ion	not recorded	NM_001144884	GO:0005737	cytoplasm	inferred from direct assay	NM_001144884	GO:0005385	zinc ion transmembrane transporter activity	not recorded				ENST00000357650	Pfam	IPR002524	Cation efflux protein	main	Multiple_Complex
TC0100009241.hg.1	S1PR1	1901	NM_001400	1.18189	6.71894	6.59947	6.84057	sphingosine-1-phosphate receptor 1	chr1	+	Multiple_Complex	101236749	101241520	10	1p21	RefSeq	Homo sapiens sphingosine-1-phosphate receptor 1 (S1PR1), mRNA.	0	NM_001400	P21453	NM_001400	Hs.154210	adipose tissue| blood| bone marrow| brain| connective tissue| embryonic tissue| eye| heart| intestine| kidney| liver| lung| lymph node| mammary gland| mouth| muscle| pancreas| parathyroid| placenta| prostate| spleen| stomach| testis| thymus| thyroid| trachea| umbilical cord| uterus| vascular| chondrosarcoma| gastrointestinal tumor| glioma| head and neck tumor| kidney tumor| leukemia| liver tumor|…					NM_001400	GO:0005768	endosome	inferred from electronic annotation	NM_001400	GO:0001664	G-protein coupled receptor binding	inferred from physical interaction	NM_001400	GenMAPP	S1P_Signaling	ENST00000305352	Pfam	IPR000276	G protein-coupled receptor, rhodopsin-like	main	Multiple_Complex
TC0100009273.hg.1	AMY2A	279	NM_000699	-2.06087	3.34331	3.90538	2.86213	amylase, alpha 2A (pancreatic)	chr1	+	Multiple_Complex	103616811	103625780	10	1p21	RefSeq	Homo sapiens amylase, alpha 2A (pancreatic) (AMY2A), mRNA.	0	NM_000699	P04746	NM_000699	Hs.654437	bladder| brain| eye| liver| mammary gland| muscle| pancreas| pharynx| placenta| prostate| salivary gland| skin| breast (mammary gland) tumor| non-neoplasia| normal| pancreatic tumor| fetus| adult	NM_000699	GO:0005975	carbohydrate metabolic process	traceable author statement	NM_000699	GO:0005576	extracellular region	traceable author statement	NM_000699	GO:0004556	alpha-amylase activity	inferred from direct assay				ENST00000414303	Pfam	IPR006047	Glycosyl hydrolase, family 13, catalytic domain	main	Multiple_Complex
TC0100009274.hg.1	AMY1C	278	NM_001008219	-1.12074	3.77434	3.85746	3.69301	amylase, alpha 1C (salivary)	chr1	+	Multiple_Complex	103655290	103664554	10	1p21	RefSeq	Homo sapiens amylase, alpha 1C (salivary) (AMY1C), mRNA.	0	NM_001008219	P04745	NM_001008219	Hs.655232	brain| cervix| connective tissue| liver| lung| mammary gland| muscle| ovary| pancreas| pharynx| salivary gland| testis| trachea| uterus| breast (mammary gland) tumor| head and neck tumor| lung tumor| normal| ovarian tumor| pancreatic tumor| soft tissue/muscle tissue tumor| uterine tumor| fetus| adult	NM_001008219	GO:0005975	carbohydrate metabolic process	inferred from electronic annotation	NM_001008219	GO:0005615	extracellular space	inferred from direct assay	NM_001008219	GO:0004556	alpha-amylase activity	inferred from electronic annotation	NM_001008219	GenMAPP	Calcium_regulation_in_cardiac_cells	ENST00000370083	Pfam	IPR006047	Glycosyl hydrolase, family 13, catalytic domain	main	Multiple_Complex
TC0100009276.hg.1	AMY1A	276	NM_001008221	1.35818	2.81703	2.60484	3.04651	amylase, alpha 1A (salivary)	chr1	+	Coding	103749657	103758690	10	1p21	RefSeq	Homo sapiens amylase, alpha 1A (salivary) (AMY1A), transcript variant 2, mRNA.	0	NM_001008221	P04745	NM_001008221	Hs.655232	brain| cervix| connective tissue| liver| lung| mammary gland| muscle| ovary| pancreas| pharynx| salivary gland| testis| trachea| uterus| breast (mammary gland) tumor| head and neck tumor| lung tumor| normal| ovarian tumor| pancreatic tumor| soft tissue/muscle tissue tumor| uterine tumor| fetus| adult	NM_001008221	GO:0005975	carbohydrate metabolic process	inferred from electronic annotation	NM_001008221	GO:0005615	extracellular space	inferred from direct assay	NM_001008221	GO:0004556	alpha-amylase activity	inferred from electronic annotation	NM_001008221	GenMAPP	Calcium_regulation_in_cardiac_cells	ENST00000370079	Pfam	IPR006047	Glycosyl hydrolase, family 13, catalytic domain	main	Coding
TC0100009305.hg.1	PRMT6	55170	NM_018137	-1.17158	7.01516	7.13032	6.90187	protein arginine methyltransferase 6	chr1	+	Coding	107056645	107059296	10	1p13.3	RefSeq	Homo sapiens protein arginine methyltransferase 6 (PRMT6), mRNA.	0	NM_018137	Q96LA8	NM_018137	Hs.26006	bladder| blood| bone| bone marrow| brain| cervix| connective tissue| ear| embryonic tissue| eye| heart| intestine| kidney| liver| lung| mammary gland| mouth| muscle| ovary| parathyroid| pituitary gland| placenta| prostate| salivary gland| skin| spleen| testis| thymus| trachea| uterus| vascular| bladder carcinoma| breast (mammary gland) tumor| cervical tumor| chondrosarcoma| colorectal tumor| germ…	NM_018137	GO:0000122	negative regulation of transcription from RNA polymerase II promoter	inferred from electronic annotation	NM_018137	GO:0005634	nucleus	inferred from direct assay	NM_018137	GO:0003682	chromatin binding	inferred from electronic annotation				OTTHUMT00000030185	Pfam	IPR007848	Methyltransferase small domain	main	Coding
TC0100009307.hg.1	NTNG1	22854	NM_001113226	1.01598	3.94531	3.93389	3.95676	netrin G1	chr1	+	Multiple_Complex	107140007	107484899	10	1p13.3	RefSeq	Homo sapiens netrin G1 (NTNG1), transcript variant 1, mRNA.	0	NM_001113226	Q9Y2I2	NM_001113226	Hs.732535	blood| brain| connective tissue| embryonic tissue| eye| heart| kidney| lung| lymph node| nerve| placenta| prostate| skin| testis| uterus| germ cell tumor| kidney tumor| normal| primitive neuroectodermal tumor of the CNS| prostate cancer| soft tissue/muscle tissue tumor| uterine tumor|embryoid body| fetus| juvenile| adult	NM_001113226	GO:0007409	axonogenesis	inferred from sequence or structural similarity	NM_001113226	GO:0046658	anchored component of plasma membrane	inferred from sequence or structural similarity	NM_001113226	GO:0005515	protein binding	inferred from physical interaction				ENST00000370065	Pfam	IPR002049	Laminin EGF domain	main	Multiple_Complex
TC0100009324.hg.1	FAM102B	284611	NM_001010883	-2.33743	7.67295	8.30981	7.08489	family with sequence similarity 102, member B	chr1	+	Multiple_Complex	108560089	108644900	10	1p13.3	RefSeq	Homo sapiens family with sequence similarity 102, member B (FAM102B), mRNA.	0	NM_001010883	Q5T8I3	NM_001010883	Hs.200230	ascites| blood| bone| bone marrow| brain| cervix| connective tissue| embryonic tissue| esophagus| eye| intestine| kidney| liver| lung| lymph node| mammary gland| muscle| nerve| ovary| pancreas| placenta| prostate| salivary gland| skin| stomach| testis| thymus| thyroid| trachea| uterus| breast (mammary gland) tumor| cervical tumor| chondrosarcoma| colorectal tumor| esophageal tumor| gastrointestin…																ENST00000370035	Pfam	IPR019448	EEIG1/EHBP1 N-terminal domain	main	Multiple_Complex
TC0100009328.hg.1	PRPF38B	55119	NM_018061	-1.05164	8.05347	8.08987	8.01723	pre-mRNA processing factor 38B	chr1	+	Multiple_Complex	108692310	108701803	10	1p13.3	RefSeq	Homo sapiens pre-mRNA processing factor 38B (PRPF38B), transcript variant 1, mRNA.	0	NM_018061	Q5VTL8	NM_018061	Hs.342307	adrenal gland| ascites| bladder| blood| bone| bone marrow| brain| cervix| connective tissue| embryonic tissue| esophagus| eye| heart| intestine| kidney| larynx| liver| lung| lymph node| mammary gland| mouth| muscle| nerve| ovary| pancreas| pharynx| pituitary gland| placenta| prostate| salivary gland| skin| spleen| stomach| testis| thymus| thyroid| tonsil| trachea| umbilical cord| uterus| vascular…	NM_018061	GO:0006397	mRNA processing	inferred from electronic annotation	NM_018061	GO:0071011	precatalytic spliceosome	not recorded	NM_018061	GO:0044822	poly(A) RNA binding	inferred from direct assay				ENST00000370021	Pfam	IPR005037	Pre-mRNA-splicing factor 38	main	Multiple_Complex
TC0100009329.hg.1	FNDC7	163479	NM_001144937	1.91668	2.92244	2.49058	3.42919	fibronectin type III domain containing 7	chr1	+	Multiple_Complex	108712657	108742745	10	1p13.3	RefSeq	Homo sapiens fibronectin type III domain containing 7 (FNDC7), mRNA.	0	NM_001144937	Q5VTL7	NM_001144937	Hs.258253	mammary gland| placenta| testis| breast (mammary gland) tumor| germ cell tumor| normal| adult					NM_001144937	GO:0005576	extracellular region	inferred from electronic annotation	ENST00000370017	GO:0005515	protein binding	inferred from electronic annotation				ENST00000370017	Pfam	IPR003961	Fibronectin type III	main	Multiple_Complex
TC0100009331.hg.1	STXBP3	6814	NM_007269	1.01536	8.01456	8.00357	8.02556	syntaxin binding protein 3	chr1	+	Multiple_Complex	108746663	108809526	10	1p13.3	RefSeq	Homo sapiens syntaxin binding protein 3 (STXBP3), mRNA.	0	NM_007269	O00186	NM_007269	Hs.530436	adipose tissue| ascites| bladder| blood| bone| bone marrow| brain| cervix| connective tissue| embryonic tissue| esophagus| eye| heart| intestine| kidney| liver| lung| lymph node| mammary gland| mouth| muscle| ovary| pancreas| parathyroid| pharynx| pituitary gland| placenta| prostate| salivary gland| skin| spleen| stomach| testis| thymus| thyroid| trachea| uterus| vascular| bladder carcinoma| brea…	NM_007269	GO:0006904	vesicle docking involved in exocytosis	inferred from electronic annotation	NM_007269	GO:0005829	cytosol	inferred from direct assay	NM_007269	GO:0005515	protein binding	inferred from physical interaction				ENST00000370008	Pfam	IPR001619	Sec1-like protein	main	Multiple_Complex
TC0100009333.hg.1	GPSM2	29899	NM_013296	-1.05822	5.62334	5.66431	5.58267	G-protein signaling modulator 2	chr1	+	Multiple_Complex	108875350	108934545	10	1p13.3	RefSeq	Homo sapiens G-protein signaling modulator 2 (GPSM2), mRNA.	0	NM_013296	P81274	NM_013296	Hs.584901	adrenal gland| ascites| blood| bone| brain| connective tissue| ear| embryonic tissue| eye| heart| intestine| kidney| larynx| liver| lung| lymph node| mammary gland| mouth| muscle| nerve| ovary| pituitary gland| placenta| prostate| skin| spleen| stomach| testis| thymus| uterus| vascular|adrenal tumor| bladder carcinoma| breast (mammary gland) tumor| chondrosarcoma| colorectal tumor| gastrointestin…	NM_013296	GO:0000132	establishment of mitotic spindle orientation	inferred from electronic annotation	NM_013296	GO:0005737	cytoplasm	inferred from direct assay	NM_013296	GO:0005515	protein binding	inferred from physical interaction				ENST00000264126	Pfam	IPR001440	Tetratricopeptide repeat 1	main	Multiple_Complex
TC0100009339.hg.1	TMEM167B	56900	NM_020141	-1.21736	6.82777	6.97112	6.68736	transmembrane protein 167B	chr1	+	Multiple_Complex	109089803	109096934	10	1p13.3	RefSeq	Homo sapiens transmembrane protein 167B (TMEM167B), mRNA.	0	NM_020141	Q9NRX6	NM_020141	Hs.82933	adipose tissue| adrenal gland| bladder| blood| bone| bone marrow| brain| connective tissue| ear| embryonic tissue| esophagus| eye| heart| intestine| kidney| liver| lung| lymph| lymph node| mammary gland| mouth| muscle| pancreas| parathyroid| pharynx| placenta| prostate| salivary gland| skin| spleen| stomach| testis| thymus| thyroid| tonsil| trachea| umbilical cord| uterus| vascular|adrenal tumor|…					NM_020141	GO:0000139	Golgi membrane	inferred from electronic annotation								ENST00000338272	Pfam	IPR009653	Protein of unknown function DUF1242	main	Multiple_Complex
TC0100009341.hg.1	KIAA1324	57535	NM_001267048	-1.22615	5.10142	5.25061	4.95647	KIAA1324	chr1	+	Multiple_Complex	109113679	109206781	10	1p13.3	RefSeq	Homo sapiens KIAA1324 (KIAA1324), transcript variant 2, mRNA.	0	NM_001267048	Q6UXG2	NM_001267048	Hs.708190	bladder| blood| brain| cervix| connective tissue| eye| heart| intestine| liver| lung| mammary gland| muscle| nerve| pancreas| parathyroid| pituitary gland| prostate| stomach| testis| thymus| thyroid| trachea| uterus| breast (mammary gland) tumor| cervical tumor| chondrosarcoma| colorectal tumor| gastrointestinal tumor| germ cell tumor| head and neck tumor| lung tumor| non-neoplasia| normal| pancr…	NM_001267048	GO:0009267	cellular response to starvation	inferred from mutant phenotype					NM_001267048	GO:0044822	poly(A) RNA binding	inferred from direct assay								main	Multiple_Complex
TC0100009344.hg.1	SARS	6301	NM_006513	1.00373	8.49881	8.49612	8.50149	seryl-tRNA synthetase	chr1	+	Multiple_Complex	109213893	109238182	10	1p13.3	RefSeq	Homo sapiens seryl-tRNA synthetase (SARS), transcript variant 1, mRNA.	0	NM_006513	P49591	NM_006513	Hs.531176	adipose tissue| adrenal gland| ascites| bladder| blood| bone| bone marrow| brain| cervix| connective tissue| ear| embryonic tissue| esophagus| eye| heart| intestine| kidney| larynx| liver| lung| lymph| lymph node| mammary gland| mouth| muscle| nerve| ovary| pancreas| parathyroid| pharynx| pituitary gland| placenta| prostate| salivary gland| skin| spleen| stomach| testis| thymus| thyroid| tonsil| …	NM_006513	GO:0006412	translation	traceable author statement	NM_006513	GO:0005737	cytoplasm	inferred from direct assay	NM_006513	GO:0003723	RNA binding	traceable author statement	NM_006513	HumanCyc	TRNA-CHARGING-PWY	ENST00000234677	Pfam	IPR002314	Aminoacyl-tRNA synthetase, class II (G/ P/ S/T)	main	Multiple_Complex
TC0100009345.hg.1	CELSR2	1952	NM_001408	1.3091	7.32121	7.1295	7.51808	cadherin, EGF LAG seven-pass G-type receptor 2	chr1	+	Multiple_Complex	109250019	109275756	10	1p21	RefSeq	Homo sapiens cadherin, EGF LAG seven-pass G-type receptor 2 (CELSR2), mRNA.	0	NM_001408	Q9HCU4	NM_001408	Hs.57652	adrenal gland| bladder| bone| brain| connective tissue| embryonic tissue| esophagus| eye| heart| intestine| kidney| larynx| liver| lung| mammary gland| muscle| nerve| ovary| parathyroid| pharynx| placenta| prostate| skin| stomach| testis| uterus| vascular|adrenal tumor| bladder carcinoma| breast (mammary gland) tumor| chondrosarcoma| esophageal tumor| gastrointestinal tumor| germ cell tumor| glio…	NM_001408	GO:0001764	neuron migration	inferred from electronic annotation	NM_001408	GO:0005737	cytoplasm	inferred from sequence or structural similarity	NM_001408	GO:0004930	G-protein coupled receptor activity	non-traceable author statement	NM_001408	GenMAPP	GPCRDB_Other	ENST00000271332	Pfam	IPR000203	GPS motif	main	Multiple_Complex
TC0100009352.hg.1	SYPL2	284612	NM_001040709	-1.0793	5.64507	5.70039	5.59029	synaptophysin-like 2	chr1	+	Multiple_Complex	109466478	109482142	10	1p13.3	RefSeq	Homo sapiens synaptophysin-like 2 (SYPL2), mRNA.	0	NM_001040709	Q5VXT5	NM_001040709	Hs.528366	adrenal gland| brain| cervix| connective tissue| heart| intestine| kidney| liver| muscle| pancreas| testis| thyroid| trachea| uterus|adrenal tumor| cervical tumor| gastrointestinal tumor| germ cell tumor| glioma| head and neck tumor| non-neoplasia| normal| fetus| adult	NM_001040709	GO:0006810	transport	inferred from electronic annotation	NM_001040709	GO:0030285	integral component of synaptic vesicle membrane	not recorded	NM_001040709	GO:0005215	transporter activity	inferred from electronic annotation				ENST00000369872	Pfam	IPR008253	Marvel domain	main	Multiple_Complex
TC0100009353.hg.1	ATXN7L2	127002	NM_153340	1.17952	5.85905	5.74116	5.97936	ataxin 7-like 2	chr1	+	Multiple_Complex	109483479	109492804	10	1p13.3	RefSeq	Homo sapiens ataxin 7-like 2 (ATXN7L2), mRNA.	0	NM_153340	I6L9B5	NM_153340	Hs.118248	brain| embryonic tissue| eye| heart| intestine| kidney| liver| lung| lymph| lymph node| ovary| pancreas| placenta| prostate| skin| testis| thyroid| uterus| glioma| head and neck tumor| leukemia| lymphoma| non-neoplasia| normal| pancreatic tumor| primitive neuroectodermal tumor of the CNS| skin tumor| soft tissue/muscle tissue tumor| uterine tumor| blastocyst| fetus| adult																ENST00000369870	Pfam	IPR013243	SCA7 domain	main	Multiple_Complex
TC0100009354.hg.1	CYB561D1	284613	NM_001134400	1.15782	5.01968	4.91509	5.1265	cytochrome b561 family, member D1	chr1	+	Coding	109494036	109502932	10	1p13.3	RefSeq	Homo sapiens cytochrome b561 family, member D1 (CYB561D1), transcript variant 1, mRNA.	0	NM_001134400	Q8N8Q1	NM_001134400	Hs.514682	blood| bone| brain| eye| intestine| kidney| larynx| liver| lung| lymph node| mammary gland| mouth| muscle| ovary| pancreas| placenta| prostate| skin| testis| thymus| trachea| uterus| vascular| breast (mammary gland) tumor| chondrosarcoma| colorectal tumor| germ cell tumor| head and neck tumor| kidney tumor| leukemia| liver tumor| non-neoplasia| normal| ovarian tumor| pancreatic tumor| primitive n…	NM_001134400	GO:0055114	oxidation-reduction process	inferred from electronic annotation	NM_001134400	GO:0016021	integral component of membrane	inferred from electronic annotation	NM_001134400	GO:0046872	metal ion binding	inferred from electronic annotation				ENST00000369868	Pfam	IPR004877	Cytochrome b561 domain	main	Coding
TC0100009355.hg.1	GPR61	83873	NM_031936	1.20991	5.68955	5.55376	5.82866	G protein-coupled receptor 61	chr1	+	Multiple_Complex	109539872	109548406	10	1p13.3	RefSeq	Homo sapiens G protein-coupled receptor 61 (GPR61), mRNA.	0	NM_031936	Q9BZJ8	NM_031936	Hs.709782	brain| muscle| normal| fetus| adult	NM_031936	GO:0007186	G-protein coupled receptor signaling pathway	inferred from electronic annotation	NM_031936	GO:0005886	plasma membrane	inferred from electronic annotation	NM_031936	GO:0004930	G-protein coupled receptor activity	inferred from electronic annotation	NM_031936	GenMAPP	GPCRDB_Other	ENST00000527748	Pfam	IPR000276	G protein-coupled receptor, rhodopsin-like	main	Multiple_Complex
TC0100009364.hg.1	CSF1	1435	NM_000757	-1.27772	6.26658	6.44586	6.09229	colony stimulating factor 1 (macrophage)	chr1	+	Multiple_Complex	109910242	109930994	10	1p13.3	RefSeq	Homo sapiens colony stimulating factor 1 (macrophage) (CSF1), transcript variant 1, mRNA.	0	NM_000757	P09603	NM_000757	Hs.173894	ascites| blood| bone| brain| cervix| connective tissue| ear| eye| intestine| kidney| larynx| liver| lung| lymph node| mammary gland| mouth| muscle| nerve| ovary| pancreas| pharynx| placenta| skin| spleen| stomach| testis| thymus| trachea| uterus| breast (mammary gland) tumor| chondrosarcoma| gastrointestinal tumor| germ cell tumor| glioma| head and neck tumor| kidney tumor| leukemia| liver tumor|…					NM_000757	GO:0005615	extracellular space	inferred from direct assay	NM_000757	GO:0005125	cytokine activity	inferred from direct assay				ENST00000329608	Pfam	IPR008001	Macrophage colony stimulating factor-1	main	Multiple_Complex
TC0100009365.hg.1	AHCYL1	10768	NM_001242673	-1.18944	9.83307	9.95901	9.70873	adenosylhomocysteinase like 1	chr1	+	Multiple_Complex	109984686	110023742	10	1p13.2	RefSeq	Homo sapiens adenosylhomocysteinase-like 1 (AHCYL1), transcript variant 2, mRNA.	0	NM_001242673	O43865	NM_001242673	Hs.743973	adipose tissue| adrenal gland| ascites| bladder| blood| bone| bone marrow| brain| cervix| connective tissue| ear| embryonic tissue| esophagus| eye| heart| intestine| kidney| larynx| liver| lung| lymph| lymph node| mammary gland| mouth| muscle| nerve| ovary| pancreas| pharynx| pituitary gland| placenta| prostate| salivary gland| skin| spleen| stomach| testis| thymus| thyroid| trachea| umbilical co…	NM_001242673	GO:0006378	mRNA polyadenylation	inferred from direct assay	NM_001242673	GO:0005737	cytoplasm	inferred from sequence or structural similarity	NM_001242673	GO:0003723	RNA binding	inferred from electronic annotation	NM_006621	HumanCyc	PWY-5041	ENST00000359172	Pfam	IPR000043	Adenosylhomocysteinase	main	Multiple_Complex
TC0100009366.hg.1	STRIP1	85369	NM_001270768	1.065	8.79092	8.74561	8.83646	striatin interacting protein 1	chr1	+	Multiple_Complex	110031577	110074641	10	1p13.3	RefSeq	Homo sapiens striatin interacting protein 1 (STRIP1), transcript variant 2, mRNA.	0	NM_001270768	Q5VSL9	NM_001270768	Hs.584996	bladder| blood| bone| brain| cervix| connective tissue| embryonic tissue| eye| heart| intestine| kidney| liver| lung| lymph node| mammary gland| mouth| muscle| nerve| ovary| pancreas| parathyroid| placenta| prostate| skin| spleen| stomach| testis| thymus| thyroid| uterus| vascular| bladder carcinoma| breast (mammary gland) tumor| chondrosarcoma| colorectal tumor| gastrointestinal tumor| germ cell…	NM_001270768	GO:0022604	regulation of cell morphogenesis	inferred from mutant phenotype	NM_001270768	GO:0005634	nucleus	inferred from direct assay	NM_001270768	GO:0005515	protein binding	inferred from physical interaction				ENST00000369795	Pfam	IPR012486	N1221-like	main	Multiple_Complex
TC0100009370.hg.1	UBL4B	164153	NM_203412	1.30067	4.6414	4.45565	4.8349	ubiquitin-like 4B	chr1	+	Coding	110112440	110113947	10	1p13.3	RefSeq	Homo sapiens ubiquitin-like 4B (UBL4B), mRNA.	0	NM_203412	Q8N7F7	NM_203412	Hs.374027	brain| eye| testis| normal| adult	NM_203412	GO:1903955	positive regulation of protein targeting to mitochondrion	inferred from mutant phenotype	NM_203412	GO:0005737	cytoplasm	inferred from electronic annotation	NM_203412	GO:0005515	protein binding	inferred from physical interaction				ENST00000334179	Pfam	IPR000626	Ubiquitin domain	main	Coding
TC0100009373.hg.1	SLC6A17	388662	NM_001010898	1.16587	5.19344	5.08391	5.30532	solute carrier family 6 (neutral amino acid transporter), member 17	chr1	+	Multiple_Complex	110150486	110202202	10	1p13.3	RefSeq	Homo sapiens solute carrier family 6 (neutral amino acid transporter), member 17 (SLC6A17), mRNA.	0	NM_001010898	Q9H1V8	NM_001010898	Hs.128382	bone| brain| eye| kidney| lung| nerve| pancreas| pituitary gland| placenta| skin| testis| uterus| chondrosarcoma| germ cell tumor| glioma| non-neoplasia| normal| pancreatic tumor| primitive neuroectodermal tumor of the CNS| skin tumor| fetus| infant| juvenile| adult	NM_001010898	GO:0003333	amino acid transmembrane transport	not recorded	NM_001010898	GO:0005887	integral component of plasma membrane	not recorded	NM_001010898	GO:0005328	neurotransmitter:sodium symporter activity	inferred from electronic annotation				ENST00000331565	Pfam	IPR000175	Sodium:neurotransmitter symporter	main	Multiple_Complex
TC0100009383.hg.1	RBM15	64783	NM_001201545	1.17841	8.85203	8.7344	8.97124	RNA binding motif protein 15	chr1	+	Coding	110338506	110346681	10	1p13	RefSeq	Homo sapiens RNA binding motif protein 15 (RBM15), transcript variant 2, mRNA.	0	NM_001201545	Q96T37	NM_001201545	Hs.435947	blood| brain| embryonic tissue| eye| kidney| liver| lung| lymph node| muscle| pancreas| placenta| prostate| skin| stomach| testis| uterus| gastrointestinal tumor| germ cell tumor| glioma| kidney tumor| leukemia| liver tumor| non-neoplasia| normal| pancreatic tumor| retinoblastoma| skin tumor| soft tissue/muscle tissue tumor| uterine tumor| blastocyst| fetus| juvenile| adult	NM_001201545	GO:0000398	mRNA splicing, via spliceosome	not recorded	NM_001201545	GO:0005654	nucleoplasm	inferred from direct assay	NM_001201545	GO:0000166	nucleotide binding	inferred from electronic annotation				ENST00000369784	Pfam	IPR000504	RNA recognition motif domain	main	Coding
TC0100009386.hg.1	PROK1	84432	NM_032414	-1.43407	5.90316	6.16895	5.64883	prokineticin 1	chr1	+	Coding	110451166	110457354	10	1p21	RefSeq	Homo sapiens prokineticin 1 (PROK1), mRNA.	0	NM_032414	P58294	NM_032414	Hs.514793	brain| ovary| placenta| testis| uterus| germ cell tumor| glioma| normal| ovarian tumor| fetus| adult	NM_032414	GO:0000187	activation of MAPK activity	not recorded	NM_032414	GO:0005576	extracellular region	not recorded	NM_032414	GO:0001664	G-protein coupled receptor binding	not recorded				ENST00000271331	Pfam	IPR023569	Prokineticin domain	main	Coding
TC0100009394.hg.1	CD53	963	NM_000560	1.12585	3.57233	3.48785	3.65886	CD53 molecule	chr1	+	Multiple_Complex	110871199	110899936	10	1p13	RefSeq	Homo sapiens CD53 molecule (CD53), transcript variant 2, mRNA.	0	NM_000560	P19397	NM_000560	Hs.443057	adipose tissue| blood| bone| bone marrow| brain| connective tissue| embryonic tissue| eye| intestine| kidney| liver| lung| lymph| lymph node| mammary gland| nerve| ovary| pancreas| pharynx| placenta| prostate| spleen| stomach| testis| thymus| thyroid| tonsil| trachea| uterus| vascular| breast (mammary gland) tumor| chondrosarcoma| gastrointestinal tumor| germ cell tumor| glioma| head and neck tum…	NM_000560	GO:0007165	signal transduction	non-traceable author statement	NM_000560	GO:0001772	immunological synapse	inferred from direct assay	NM_000560	GO:0005515	protein binding	inferred from physical interaction				ENST00000271324	Pfam	IPR018499	Tetraspanin/Peripherin	main	Multiple_Complex
TC0100009395.hg.1	CD53		hsa_circ_0000104	-1.1023	2.42286	2.49413	2.35362	Memczak2013 ALT_ACCEPTOR, ALT_DONOR, coding, INTERNAL, intronic best transcript NM_001040033	chr1	+	NonCoding	110887809	110888074	6		circbase	Memczak2013 ALT_ACCEPTOR, ALT_DONOR, coding, INTERNAL, intronic best transcript NM_001040033	0																									main	NonCoding
TC0100009402.hg.1	CEPT1	10390	NM_001007794	-1.05481	7.49516	7.53375	7.45677	choline/ethanolamine phosphotransferase 1	chr1	+	Multiple_Complex	111139627	111185102	10	1p13.3	RefSeq	Homo sapiens choline/ethanolamine phosphotransferase 1 (CEPT1), transcript variant 2, mRNA.	0	NM_001007794	Q9Y6K0	NM_001007794	Hs.363572	ascites| blood| bone| bone marrow| brain| connective tissue| ear| embryonic tissue| eye| heart| intestine| kidney| liver| lung| lymph| lymph node| mammary gland| mouth| muscle| ovary| pancreas| pharynx| placenta| prostate| salivary gland| skin| stomach| testis| thymus| thyroid| trachea| uterus| vascular| breast (mammary gland) tumor| chondrosarcoma| colorectal tumor| gastrointestinal tumor| germ …	NM_001007794	GO:0006629	lipid metabolic process	traceable author statement	NM_001007794	GO:0005789	endoplasmic reticulum membrane	traceable author statement	NM_001007794	GO:0004142	diacylglycerol cholinephosphotransferase activity	traceable author statement	NM_006090	HumanCyc	PWY-3561	ENST00000357172	Pfam	IPR000462	CDP-alcohol phosphatidyltransferase	main	Multiple_Complex
TC0100009403.hg.1	CHI3L2	1117	NM_001025197	1.03638	3.76729	3.7416	3.79316	chitinase 3-like 2	chr1	+	Multiple_Complex	111200771	111243440	10	1p13.3	RefSeq	Homo sapiens chitinase 3-like 2 (CHI3L2), transcript variant 2, mRNA.	0	NM_001025197	Q15782	NM_001025197	Hs.514840	ascites| blood| bone| brain| connective tissue| eye| heart| kidney| larynx| lung| lymph| lymph node| parathyroid| pharynx| placenta| salivary gland| skin| spleen| stomach| testis| thymus| thyroid| tonsil| uterus| chondrosarcoma| gastrointestinal tumor| germ cell tumor| glioma| head and neck tumor| leukemia| lung tumor| lymphoma| non-neoplasia| normal| skin tumor| soft tissue/muscle tissue tumor| …	NM_001025197	GO:0005975	carbohydrate metabolic process	inferred from electronic annotation	NM_001025197	GO:0005576	extracellular region	not recorded	NM_001025197	GO:0004568	chitinase activity	inferred from direct assay				ENST00000369744	Pfam	IPR001223	Glycoside hydrolase family 18, catalytic domain	main	Multiple_Complex
TC0100009406.hg.1	CHIA	27159	NM_001040623	-1.36866	3.06576	3.30049	2.84773	chitinase, acidic	chr1	+	Multiple_Complex	111290852	111320566	10	1p13.2	RefSeq	Homo sapiens chitinase, acidic (CHIA), transcript variant 3, mRNA.	0	NM_001040623	Q9BZP6	NM_001040623	Hs.128814	lung| stomach| thyroid| uterus| germ cell tumor| head and neck tumor| normal| uterine tumor| adult					NM_001040623	GO:0005576	extracellular region	not recorded	NM_001040623	GO:0003796	lysozyme activity	non-traceable author statement				ENST00000343320	Pfam	IPR001223	Glycoside hydrolase family 18, catalytic domain	main	Multiple_Complex
[truncated: 20,959 more rows]
